# Supplementary material for: Deciphering O‑GlcNAc-Dependent Signaling Via Integrated Proteomics and Phosphoproteomics
Source: ACS Omega. 2026 Jun 4;11(23):34373–84. doi: 10.1021/acsomega.6c02310 (PMC13280846; doi:10.1021/acsomega.6c02310)
Supplement: Supplementary file 1 [file ao6c02310_si_001.xlsx]

## Sheet: Table S1
Comparison (group1/group2)	Group	ProteinGroups	AVG Log2 Ratio	Absolute AVG Log2 Ratio	Pvalue	Qvalue	# of Ratios	UniProtIds	Genes	ProteinDescriptions	ProteinNames	# Unique Total Peptides	% Change	Ratio
TMG / DMSO	O60925	O60925	3.10908218124873	3.10908218124873	0.103526956519832	0.217726743254072	10	O60925	PFDN1	Prefoldin subunit 1	PFD1_HUMAN	11	762.833494144744	8.62833494144744	Stable
TMG / DMSO	Q969R2	Q969R2	2.97501985103126	2.97501985103126	0.0386719366572675	0.153683916376835	10	Q969R2	OSBP2	Oxysterol-binding protein 2	OSBP2_HUMAN	1	686.267297553172	7.86267297553172	Up
TMG / DMSO	Q9BQB6	Q9BQB6	2.94725478754729	2.94725478754729	0.12270066102915	0.227814865872095	10	Q9BQB6	VKORC1	Vitamin K epoxide reductase complex subunit 1	VKOR1_HUMAN	4	671.28004628619	7.7128004628619	Stable
TMG / DMSO	P15954	P15954	2.83152578994105	2.83152578994105	0.0161454416469078	0.109465517495464	10	P15954	COX7C	Cytochrome c oxidase subunit 7C, mitochondrial	COX7C_HUMAN	4	611.826572625204	7.11826572625204	Up
TMG / DMSO	Q9Y5J7	Q9Y5J7	2.82449921033768	2.82449921033768	0.0599741651725406	0.179867205117961	10	Q9Y5J7	TIMM9	Mitochondrial import inner membrane translocase subunit Tim9	TIM9_HUMAN	7	608.368083203598	7.08368083203598	Stable
TMG / DMSO	O14521	O14521	2.70526333568914	2.70526333568914	0.107073488303523	0.220073148491285	10	O14521	SDHD	Succinate dehydrogenase [ubiquinone] cytochrome b small subunit, mitochondrial	DHSD_HUMAN	3	552.176897162056	6.52176897162056	Stable
TMG / DMSO	O95406	O95406	2.45846437568942	2.45846437568942	0.0711068245981716	0.19165710429328	10	O95406	CNIH1	Protein cornichon homolog 1	CNIH1_HUMAN	1	449.631380635479	5.49631380635479	Stable
TMG / DMSO	Q9Y5V0	Q9Y5V0	2.36254893113383	2.36254893113383	0.147312215079846	0.242669848280491	10	Q9Y5V0	ZNF706	Zinc finger protein 706	ZN706_HUMAN	2	414.278175503584	5.14278175503584	Stable
TMG / DMSO	Q9Y2K5	Q9Y2K5	2.33973835251562	2.33973835251562	0.162930092425714	0.251112468294498	10	Q9Y2K5	R3HDM2	R3H domain-containing protein 2	R3HD2_HUMAN	8	406.210822758378	5.06210822758378	Stable
TMG / DMSO	Q86UL3	Q86UL3	2.2363781016445	2.2363781016445	0.0234775597285978	0.123951739983051	10	Q86UL3	GPAT4	Glycerol-3-phosphate acyltransferase 4	GPAT4_HUMAN	10	371.212595095349	4.71212595095349	Up
TMG / DMSO	O95415	O95415	2.11466395220971	2.11466395220971	0.0756630113449165	0.194769456446014	10	O95415	BRI3	Brain protein I3	BRI3_HUMAN	1	333.089126759692	4.33089126759692	Stable
TMG / DMSO	Q9BVK8	Q9BVK8	2.09786502282147	2.09786502282147	0.180759922140255	0.262651325186799	10	Q9BVK8	TMEM147	Transmembrane protein 147	TM147_HUMAN	3	328.075427166446	4.28075427166446	Stable
TMG / DMSO	Q9NX00	Q9NX00	2.06494996253435	2.06494996253435	0.00869065207533985	0.0906117207716544	10	Q9NX00	TMEM160	Transmembrane protein 160	TM160_HUMAN	2	318.419463485751	4.18419463485751	Up
TMG / DMSO	P07919	P07919	1.9375558359099	1.9375558359099	0.120812331519916	0.226985317434046	10	P07919	UQCRH	Cytochrome b-c1 complex subunit 6, mitochondrial	QCR6_HUMAN	7	283.056137224046	3.83056137224046	Stable
TMG / DMSO	Q9UBF6	Q9UBF6	1.87437532964075	1.87437532964075	0.183189035035486	0.264508400573919	10	Q9UBF6	RNF7	RING-box protein 2	RBX2_HUMAN	3	266.642830779274	3.66642830779274	Stable
TMG / DMSO	Q9BX95	Q9BX95	1.83231741842757	1.83231741842757	0.201616365027325	0.274665772645922	10	Q9BX95	SGPP1	Sphingosine-1-phosphate phosphatase 1	SGPP1_HUMAN	7	256.108634880985	3.56108634880985	Stable
TMG / DMSO	Q8ND56	Q8ND56	1.78534391378465	1.78534391378465	0.0386258561258042	0.153683916376835	10	Q8ND56	LSM14A	Protein LSM14 homolog A	LS14A_HUMAN	17	244.700624815836	3.44700624815836	Up
TMG / DMSO	O75380	O75380	1.75357838654513	1.75357838654513	0.0824315857841911	0.201261534122441	10	O75380	NDUFS6	NADH dehydrogenase [ubiquinone] iron-sulfur protein 6, mitochondrial	NDUS6_HUMAN	9	237.193888098016	3.37193888098016	Stable
TMG / DMSO	P20336	P20336	1.74678851072113	1.74678851072113	0.101168195288686	0.215825483282529	10	P20336	RAB3A	Ras-related protein Rab-3A	RAB3A_HUMAN	6	235.610652997683	3.35610652997683	Stable
TMG / DMSO	P01033	P01033	1.72557123245665	1.72557123245665	0.0590014027830339	0.179540940385803	10	P01033	TIMP1	Metalloproteinase inhibitor 1	TIMP1_HUMAN	8	230.711045773807	3.30711045773807	Stable
TMG / DMSO	P61513	P61513	1.66582524703831	1.66582524703831	0.118648966214445	0.226313310318993	10	P61513	RPL37A	60S ribosomal protein L37a	RL37A_HUMAN	6	217.295101144475	3.17295101144475	Stable
TMG / DMSO	Q9BSH4	Q9BSH4	1.65770952701122	1.65770952701122	0.0961915478719068	0.213285487078069	10	Q9BSH4	TACO1	Translational activator of cytochrome c oxidase 1	TACO1_HUMAN	18	215.515203945983	3.15515203945983	Stable
TMG / DMSO	P50238	P50238	1.63623997208946	1.63623997208946	0.115286429851965	0.225006936826673	10	P50238	CRIP1	Cysteine-rich protein 1	CRIP1_HUMAN	7	210.854609518798	3.10854609518798	Stable
TMG / DMSO	P01112	P01112	1.62091213661729	1.62091213661729	0.123420448267984	0.228531060874174	10	P01112	HRAS	GTPase HRas	RASH_HUMAN	5	207.569434011234	3.07569434011234	Stable
TMG / DMSO	P01857	P01857	1.59572491382902	1.59572491382902	0.0967613107167107	0.213409386556546	10	P01857	IGHG1	Immunoglobulin heavy constant gamma 1	IGHG1_HUMAN	27	202.24634928425	3.0224634928425	Stable
TMG / DMSO	Q96HD1	Q96HD1	1.58460447331975	1.58460447331975	0.105472535881444	0.219150988079226	10	Q96HD1	CRELD1	Protein disulfide isomerase CRELD1	CREL1_HUMAN	11	199.925559532012	2.99925559532012	Stable
TMG / DMSO	P68431	P68431	1.58249075482396	1.58249075482396	0.0924544815943172	0.210604377611288	10	P68431	H3C1	Histone H3.1	H31_HUMAN	1	199.486454939899	2.99486454939899	Stable
TMG / DMSO	Q9UPR3	Q9UPR3	1.52197757354913	1.52197757354913	0.017271873932272	0.1102939847173	10	Q9UPR3	SMG5	Protein SMG5	SMG5_HUMAN	17	187.184437856383	2.87184437856383	Up
TMG / DMSO	Q9Y448	Q9Y448	1.51346903528997	1.51346903528997	0.0161635670634817	0.109465517495464	10	Q9Y448	KNSTRN	Small kinetochore-associated protein	SKAP_HUMAN	10	185.495703705004	2.85495703705004	Up
TMG / DMSO	O14879	O14879	1.48767349517632	1.48767349517632	0.040194576733445	0.155901938851923	10	O14879	IFIT3	Interferon-induced protein with tetratricopeptide repeats 3	IFIT3_HUMAN	18	180.43637573592	2.8043637573592	Up
TMG / DMSO	Q8NFJ5	Q8NFJ5	1.38441545057003	1.38441545057003	0.0872390037633406	0.205223852857928	10	Q8NFJ5	GPRC5A	Retinoic acid-induced protein 3	RAI3_HUMAN	9	161.066157515667	2.61066157515667	Stable
TMG / DMSO	P61421	P61421	1.36330606920376	1.36330606920376	0.180687126657568	0.262651325186799	10	P61421	ATP6V0D1	V-type proton ATPase subunit d 1	VA0D1_HUMAN	18	157.274071849896	2.57274071849896	Stable
TMG / DMSO	P62834	P62834	1.34660532366709	1.34660532366709	0.102645141522381	0.217324843147775	10	P62834	RAP1A	Ras-related protein Rap-1A	RAP1A_HUMAN	5	154.313019727045	2.54313019727045	Stable
TMG / DMSO	Q9Y2H1	Q9Y2H1	1.34015543231222	1.34015543231222	0.00751192670266017	0.0886265100136041	10	Q9Y2H1	STK38L	Serine/threonine-protein kinase 38-like	ST38L_HUMAN	13	153.178594145674	2.53178594145674	Up
TMG / DMSO	P68871	P68871	1.28316878944177	1.28316878944177	0.0740538342636084	0.193249788918396	10	P68871	HBB	Hemoglobin subunit beta	HBB_HUMAN	30	143.37294370406	2.4337294370406	Stable
TMG / DMSO	Q6ZPD9	Q6ZPD9	1.27871975741973	1.27871975741973	0.0127711586849543	0.102033586518838	10	Q6ZPD9	DPY19L3	Probable C-mannosyltransferase DPY19L3	D19L3_HUMAN	5	142.623577998622	2.42623577998622	Up
TMG / DMSO	P06702	P06702	1.26813501512267	1.26813501512267	0.0501913169859038	0.168311573571459	10	P06702	S100A9	Protein S100-A9	S10A9_HUMAN	18	140.850015224968	2.40850015224968	Stable
TMG / DMSO	Q9UHA3	Q9UHA3	1.25414859016874	1.25414859016874	0.0970017666282176	0.213409386556546	10	Q9UHA3	RSL24D1	Probable ribosome biogenesis protein RLP24	RLP24_HUMAN	3	138.526340187217	2.38526340187217	Stable
TMG / DMSO	Q01415	Q01415	1.23562455259096	1.23562455259096	0.0979538486270363	0.213898494860345	10	Q01415	GALK2	N-acetylgalactosamine kinase	GALK2_HUMAN	16	135.483267704951	2.35483267704951	Stable
TMG / DMSO	P48059	P48059	1.23340608234841	1.23340608234841	0.0505488682348491	0.168516413720965	10	P48059	LIMS1	LIM and senescent cell antigen-like-containing domain protein 1	LIMS1_HUMAN	18	135.121437138413	2.35121437138413	Stable
TMG / DMSO	B1AK53	B1AK53	1.19376687415837	1.19376687415837	0.0891198986293404	0.207165884912717	10	B1AK53	ESPN	Espin	ESPN_HUMAN	2	128.74922794745	2.2874922794745	Stable
TMG / DMSO	O60888	O60888	1.16839202131147	1.16839202131147	0.0687697818921377	0.189874924693417	10	O60888	CUTA	Protein CutA	CUTA_HUMAN	7	124.761046283808	2.24761046283808	Stable
TMG / DMSO	Q9Y6C2	Q9Y6C2	1.16257282818386	1.16257282818386	0.0968636775691738	0.213409386556546	10	Q9Y6C2	EMILIN1	EMILIN-1	EMIL1_HUMAN	36	123.856285651274	2.23856285651274	Stable
TMG / DMSO	P16104	P16104	1.15502913763667	1.15502913763667	0.0571326254535962	0.177261410381039	10	P16104	H2AX	Histone H2AX	H2AX_HUMAN	6	122.688821173111	2.22688821173111	Stable
TMG / DMSO	Q9Y261	Q9Y261	1.13864824021147	1.13864824021147	0.688370701511091	0.487735492142702	10	Q9Y261	FOXA2	Hepatocyte nuclear factor 3-beta	FOXA2_HUMAN	3	120.174629808788	2.20174629808788	Stable
TMG / DMSO	Q8IU81	Q8IU81	1.13199733819288	1.13199733819288	0.00580863870664634	0.0824169114603405	10	Q8IU81	IRF2BP1	Interferon regulatory factor 2-binding protein 1	I2BP1_HUMAN	24	119.161948930087	2.19161948930087	Up
TMG / DMSO	P51790	P51790	1.12987323670943	1.12987323670943	0.164882491295374	0.252189542108435	10	P51790	CLCN3	H(+)/Cl(-) exchange transporter 3	CLCN3_HUMAN	10	118.83951093861	2.1883951093861	Stable
TMG / DMSO	Q14457	Q14457	1.11599622103116	1.11599622103116	0.0330907275957776	0.14415193136582	10	Q14457	BECN1	Beclin-1	BECN1_HUMAN	16	116.744625631329	2.16744625631329	Up
TMG / DMSO	P62745	P62745	1.07398498756719	1.07398498756719	0.244907923154939	0.297643295900132	10	P62745	RHOB	Rho-related GTP-binding protein RhoB	RHOB_HUMAN	6	110.524040254068	2.10524040254068	Stable
TMG / DMSO	P13987	P13987	1.06846390204247	1.06846390204247	0.166456168946967	0.25236903033895	10	P13987	CD59	CD59 glycoprotein	CD59_HUMAN	6	109.719920204612	2.09719920204612	Stable
TMG / DMSO	P51808	P51808	1.0655036618369	1.0655036618369	0.0992411121568982	0.215225137251586	10	P51808	DYNLT3	Dynein light chain Tctex-type 3	DYLT3_HUMAN	4	109.290040825106	2.09290040825106	Stable
TMG / DMSO	P28799	P28799	1.05668952731288	1.05668952731288	0.13194505957233	0.233974298901402	10	P28799	GRN	Progranulin	GRN_HUMAN	19	108.015282918585	2.08015282918585	Stable
TMG / DMSO	Q9Y2G3	Q9Y2G3	1.02217396860978	1.02217396860978	0.0265039045844759	0.130587624881415	10	Q9Y2G3	ATP11B	Probable phospholipid-transporting ATPase IF	AT11B_HUMAN	20	103.09770940753	2.0309770940753	Up
TMG / DMSO	Q9NPF0	Q9NPF0	1.01805107852968	1.01805107852968	0.287561402250634	0.319536275570708	10	Q9NPF0	CD320	CD320 antigen	CD320_HUMAN	6	102.518131485229	2.02518131485229	Stable
TMG / DMSO	Q14192	Q14192	1.01739847043533	1.01739847043533	0.149154338441266	0.243371982658707	10	Q14192	FHL2	Four and a half LIM domains protein 2	FHL2_HUMAN	27	102.426542424492	2.02426542424492	Stable
TMG / DMSO	Q6NXT1	Q6NXT1	1.0163	1.0163	0.297094219541478	0.324024442487587	10	Q6NXT1	ANKRD54	Ankyrin repeat domain-containing protein 54	ANR54_HUMAN	9	102.273127282367	2.02273127282367	Stable
TMG / DMSO	Q9Y2Q5	Q9Y2Q5	1.01029638212284	1.01029638212284	0.00526293416072269	0.0803599287078875	10	Q9Y2Q5	LAMTOR2	Ragulator complex protein LAMTOR2	LTOR2_HUMAN	9	101.432487332644	2.01432487332644	Up
TMG / DMSO	P57721	P57721	4.28156340624137	4.28156340624137	0.0685635763231989	0.189819822899385	10	P57721	PCBP3	Poly(rC)-binding protein 3	PCBP3_HUMAN	3	1844.81821588145	19.4481821588145	Stable
TMG / DMSO	P04217	P04217	7.3686014744719	7.3686014744719	0.000501379340325728	0.0372382482888837	10	P04217	A1BG	Alpha-1B-glycoprotein	A1BG_HUMAN	21	16426.088338763	165.26088338763	Up
TMG / DMSO	P07205	P07205	4.08484140173505	4.08484140173505	0.0816985048506041	0.201160806780981	10	P07205	PGK2	Phosphoglycerate kinase 2	PGK2_HUMAN	6	1596.91383090537	16.9691383090537	Stable
TMG / DMSO	Q96PZ2	Q96PZ2	4.03131034895487	4.03131034895487	0.00196031485360897	0.0578403831787971	10	Q96PZ2	FAM111A	Protein FAM111A	F111A_HUMAN	13	1535.10383396694	16.3510383396694	Up
TMG / DMSO	P81605	P81605	3.6945104988106	3.6945104988106	0.0751487364414073	0.194032102331119	10	P81605	DCD	Dermcidin	DCD_HUMAN	6	1194.66819572674	12.9466819572674	Stable
TMG / DMSO	Q3ZCM7	Q3ZCM7	0.982709888745486	0.982709888745486	0.147225533438545	0.24259348374864	10	Q3ZCM7	TUBB8	Tubulin beta-8 chain	TBB8_HUMAN	4	97.6173874637918	1.97617387463792	Stable
TMG / DMSO	O95857	O95857	0.979134951183432	0.979134951183432	0.130176925964239	0.232720604548915	10	O95857	TSPAN13	Tetraspanin-13	TSN13_HUMAN	3	97.1283061107231	1.97128306110723	Stable
TMG / DMSO	Q96BD5	Q96BD5	0.967726682933709	0.967726682933709	0.116847169154141	0.225422989290782	10	Q96BD5	PHF21A	PHD finger protein 21A	PF21A_HUMAN	8	95.5756395792264	1.95575639579226	Stable
TMG / DMSO	A6NDU8	A6NDU8	0.947603930903497	0.947603930903497	0.00325054592890595	0.067983515655577	10	A6NDU8	C5orf51	UPF0600 protein C5orf51	CE051_HUMAN	10	92.8666811523901	1.9286668115239	Stable
TMG / DMSO	P58511	P58511	0.944629570218034	0.944629570218034	0.00788168909937247	0.0892961235815909	10	P58511	SMIM11A	Small integral membrane protein 11A	SI11A_HUMAN	1	92.4694633619073	1.92469463361907	Stable
TMG / DMSO	O60232	O60232	0.941235750635757	0.941235750635757	0.161361415673611	0.250343106322785	10	O60232	ZNRD2	Protein ZNRD2	ZNRD2_HUMAN	12	92.0172271579013	1.92017227157901	Stable
TMG / DMSO	Q9Y5T5	Q9Y5T5	0.934836689781775	0.934836689781775	0.0076619840017637	0.0890601611847217	10	Q9Y5T5	USP16	Ubiquitin carboxyl-terminal hydrolase 16	UBP16_HUMAN	18	91.1674225207071	1.91167422520707	Stable
TMG / DMSO	O60282	O60282	0.929124720823107	0.929124720823107	0.184119096380683	0.264833996349643	10	O60282	KIF5C	Kinesin heavy chain isoform 5C	KIF5C_HUMAN	74	90.4120420874984	1.90412042087498	Stable
TMG / DMSO	Q63HM9	Q63HM9	0.923929894995598	0.923929894995598	0.344181791686185	0.345754158346321	10	Q63HM9	PLCXD3	PI-PLC X domain-containing protein 3	PLCX3_HUMAN	5	89.7276433523689	1.89727643352369	Stable
TMG / DMSO	Q0VDI3	Q0VDI3	0.919280687939948	0.919280687939948	0.0268508430499833	0.1311159384108	10	Q0VDI3	TMEM267	Transmembrane protein 267	TM267_HUMAN	1	89.1172140482488	1.89117214048249	Stable
TMG / DMSO	Q6NUP7	Q6NUP7	0.915295086998393	0.915295086998393	0.00286821217152561	0.0645290680224582	10	Q6NUP7	PPP4R4	Serine/threonine-protein phosphatase 4 regulatory subunit 4	PP4R4_HUMAN	3	88.5954783167813	1.88595478316781	Stable
TMG / DMSO	P17707	P17707	0.913456936760993	0.913456936760993	0.0169988146667673	0.1102939847173	10	P17707	AMD1	S-adenosylmethionine decarboxylase proenzyme	DCAM_HUMAN	7	88.3553401991711	1.88355340199171	Stable
TMG / DMSO	Q01628	Q01628	0.907086954033381	0.907086954033381	0.128380216886118	0.231793332769174	10	Q01628	IFITM3	Interferon-induced transmembrane protein 3	IFM3_HUMAN	3	87.5255214783721	1.87525521478372	Stable
TMG / DMSO	Q7Z7C8	Q7Z7C8	0.89647613708662	0.89647613708662	0.00201466376154632	0.0578403831787971	10	Q7Z7C8	TAF8	Transcription initiation factor TFIID subunit 8	TAF8_HUMAN	12	86.1513575094516	1.86151357509452	Stable
TMG / DMSO	Q96EM0	Q96EM0	0.88167010161034	0.88167010161034	0.0486114576086946	0.166911541545321	10	Q96EM0	L3HYPDH	Trans-3-hydroxy-L-proline dehydratase	T3HPD_HUMAN	12	84.2507001575678	1.84250700157568	Stable
TMG / DMSO	Q96DX5	Q96DX5	0.863689712476069	0.863689712476069	0.0227880005703298	0.12339568985698	10	Q96DX5	ASB9	Ankyrin repeat and SOCS box protein 9	ASB9_HUMAN	5	81.9686237195752	1.81968623719575	Stable
TMG / DMSO	Q99471	Q99471	0.859068329940677	0.859068329940677	0.194945999513705	0.271291957685508	10	Q99471	PFDN5	Prefoldin subunit 5	PFD5_HUMAN	12	81.3866565460231	1.81386656546023	Stable
TMG / DMSO	Q13438	Q13438	0.858945597352053	0.858945597352053	0.00360200640956739	0.0696773972988985	10	Q13438	OS9	Protein OS-9	OS9_HUMAN	32	81.3712263224765	1.81371226322476	Stable
TMG / DMSO	Q96C01	Q96C01	0.858527574614745	0.858527574614745	0.170434530020456	0.255566832652808	10	Q96C01	FAM136A	Protein FAM136A	F136A_HUMAN	11	81.3186813900208	1.81318681390021	Stable
TMG / DMSO	O14531	O14531	0.842587658005334	0.842587658005334	0.0182272934004207	0.112122082921197	10	O14531	DPYSL4	Dihydropyrimidinase-related protein 4	DPYL4_HUMAN	15	79.3263706752657	1.79326370675266	Stable
TMG / DMSO	O94952	O94952	0.841449970977431	0.841449970977431	0.0276002340520446	0.132766727599924	10	O94952	FBXO21	F-box only protein 21	FBX21_HUMAN	7	79.1850124127093	1.79185012412709	Stable
TMG / DMSO	P09132	P09132	0.839615112579973	0.839615112579973	0.126451283621875	0.230734280336427	10	P09132	SRP19	Signal recognition particle 19 kDa protein	SRP19_HUMAN	11	78.9572649477581	1.78957264947758	Stable
TMG / DMSO	Q9BTM9	Q9BTM9	0.839610975415227	0.839610975415227	0.280329403386835	0.315875948824724	10	Q9BTM9	URM1	Ubiquitin-related modifier 1	URM1_HUMAN	3	78.9567517591736	1.78956751759174	Stable
TMG / DMSO	P31151	P31151	0.839197499792618	0.839197499792618	0.058262356442511	0.178829763448034	10	P31151	S100A7	Protein S100-A7	S10A7_HUMAN	11	78.9054701993754	1.78905470199375	Stable
TMG / DMSO	O60830	O60830	0.837954784681235	0.837954784681235	0.0453940624033806	0.162650791791982	10	O60830	TIMM17B	Mitochondrial import inner membrane translocase subunit Tim17-B	TI17B_HUMAN	6	78.7514301581035	1.78751430158104	Stable
TMG / DMSO	P98196	P98196	0.837769618110457	0.837769618110457	0.0170192514707637	0.1102939847173	10	P98196	ATP11A	Probable phospholipid-transporting ATPase IH	AT11A_HUMAN	22	78.7284892978244	1.78728489297824	Stable
TMG / DMSO	Q9UJM3	Q9UJM3	0.828092786690862	0.828092786690862	0.0541009821253629	0.17349108650195	10	Q9UJM3	ERRFI1	ERBB receptor feedback inhibitor 1	ERRFI_HUMAN	14	77.533685136073	1.77533685136073	Stable
TMG / DMSO	A6NHL2	A6NHL2	0.822220305680434	0.822220305680434	0.0803103452768365	0.199978078305235	10	A6NHL2	TUBAL3	Tubulin alpha chain-like 3	TBAL3_HUMAN	4	76.8125041741604	1.7681250417416	Stable
TMG / DMSO	P62873	P62873	0.819722904707202	0.819722904707202	0.133608260511045	0.234971858879999	10	P62873	GNB1	Guanine nucleotide-binding protein G(I)/G(S)/G(T) subunit beta-1	GBB1_HUMAN	14	76.5066947460095	1.7650669474601	Stable
TMG / DMSO	P21953	P21953	0.798156514516101	0.798156514516101	0.150343143015514	0.244054060545422	10	P21953	BCKDHB	2-oxoisovalerate dehydrogenase subunit beta, mitochondrial	ODBB_HUMAN	14	73.8877756614276	1.73887775661428	Stable
TMG / DMSO	P24390	P24390	0.795186859091229	0.795186859091229	0.0242206022829251	0.125578709410903	10	P24390	KDELR1	ER lumen protein-retaining receptor 1	ERD21_HUMAN	4	73.5302117558526	1.73530211755853	Stable
TMG / DMSO	P40855	P40855	0.78044469593635	0.78044469593635	0.28333801640874	0.317063499088233	10	P40855	PEX19	Peroxisomal biogenesis factor 19	PEX19_HUMAN	14	71.7660242422016	1.71766024242202	Stable
TMG / DMSO	O43708	O43708	0.775170745550196	0.775170745550196	0.049526727520101	0.167893630552832	10	O43708	GSTZ1	Maleylacetoacetate isomerase	MAAI_HUMAN	10	71.1392585767217	1.71139258576722	Stable
TMG / DMSO	Q99698	Q99698	0.769233606722827	0.769233606722827	0.00697549820138607	0.086916715042797	10	Q99698	LYST	Lysosomal-trafficking regulator	LYST_HUMAN	83	70.4364144996604	1.7043641449966	Stable
TMG / DMSO	Q8TAD4	Q8TAD4	0.757203667429669	0.757203667429669	0.137156113907575	0.236726366243235	10	Q8TAD4	SLC30A5	Zinc transporter 5	ZNT5_HUMAN	11	69.0211361664473	1.69021136166447	Stable
TMG / DMSO	Q9NX55	Q9NX55	0.756718489726627	0.756718489726627	0.282114541816496	0.316459620477566	10	Q9NX55	HYPK	Huntingtin-interacting protein K	HYPK_HUMAN	12	68.9643039900956	1.68964303990096	Stable
TMG / DMSO	P05109	P05109	0.753136005055329	0.753136005055329	0.108865055820299	0.221882063462646	10	P05109	S100A8	Protein S100-A8	S10A8_HUMAN	17	68.5452541691206	1.68545254169121	Stable
TMG / DMSO	O43414	O43414	0.746565309281453	0.746565309281453	0.165390873332301	0.252323859065708	10	O43414	ERI3	ERI1 exoribonuclease 3	ERI3_HUMAN	9	67.7793671018544	1.67779367101854	Stable
TMG / DMSO	Q8NEY8	Q8NEY8	0.744883884712412	0.744883884712412	0.0127145520739185	0.101855318984695	10	Q8NEY8	PPHLN1	Periphilin-1	PPHLN_HUMAN	12	67.5839384001485	1.67583938400149	Stable
TMG / DMSO	Q8NFP9	Q8NFP9	0.742840506507005	0.742840506507005	0.104437924070448	0.218159219169381	10	Q8NFP9	NBEA	Neurobeachin	NBEA_HUMAN	15	67.346746918618	1.67346746918618	Stable
TMG / DMSO	Q6ZT12	Q6ZT12	0.737054627358663	0.737054627358663	0.00784973184450484	0.0892961235815909	10	Q6ZT12	UBR3	E3 ubiquitin-protein ligase UBR3	UBR3_HUMAN	28	66.6769525017701	1.6667695250177	Stable
TMG / DMSO	P58546	P58546	0.734810765823316	0.734810765823316	0.22133764119427	0.284587618590397	10	P58546	MTPN	Myotrophin	MTPN_HUMAN	15	66.4179169490963	1.66417916949096	Stable
TMG / DMSO	Q96QR8	Q96QR8	0.726838049185685	0.726838049185685	0.000984030212029192	0.0499396363623795	10	Q96QR8	PURB	Transcriptional activator protein Pur-beta	PURB_HUMAN	14	65.5007837581738	1.65500783758174	Stable
TMG / DMSO	Q13371	Q13371	0.712723473668909	0.712723473668909	0.0310366656383033	0.139558020170749	10	Q13371	PDCL	Phosducin-like protein	PHLP_HUMAN	7	63.8895052504097	1.6388950525041	Stable
TMG / DMSO	Q96SN8	Q96SN8	0.71049963620301	0.71049963620301	0.00841862821819262	0.0904401202868693	10	Q96SN8	CDK5RAP2	CDK5 regulatory subunit-associated protein 2	CK5P2_HUMAN	41	63.6370729238409	1.63637072923841	Stable
TMG / DMSO	O60499	O60499	0.703641539431292	0.703641539431292	0.072688354635606	0.19272505133883	10	O60499	STX10	Syntaxin-10	STX10_HUMAN	7	62.861042165771	1.62861042165771	Stable
TMG / DMSO	Q9BVA0	Q9BVA0	0.700200503817607	0.700200503817607	0.2141409541586	0.280485952583962	10	Q9BVA0	KATNB1	Katanin p80 WD40 repeat-containing subunit B1	KTNB1_HUMAN	15	62.4730579894446	1.62473057989445	Stable
TMG / DMSO	Q9P1F3	Q9P1F3	0.693404131655584	0.693404131655584	0.786086331221621	0.521998877754435	10	Q9P1F3	ABRACL	Costars family protein ABRACL	ABRAL_HUMAN	6	61.709465912197	1.61709465912197	Stable
TMG / DMSO	Q16864	Q16864	0.69305068469339	0.69305068469339	0.275647616282186	0.313891530083179	10	Q16864	ATP6V1F	V-type proton ATPase subunit F	VATF_HUMAN	11	61.6698534389265	1.61669853438926	Stable
TMG / DMSO	Q9Y6R0	Q9Y6R0	0.69227710580551	0.69227710580551	0.00281639999943371	0.0645290680224582	10	Q9Y6R0	NUMBL	Numb-like protein	NUMBL_HUMAN	22	61.5831886498601	1.6158318864986	Stable
TMG / DMSO	Q9NS69	Q9NS69	0.6871371512482	0.6871371512482	0.164049987224655	0.251493145818223	10	Q9NS69	TOMM22	Mitochondrial import receptor subunit TOM22 homolog	TOM22_HUMAN	7	61.0085332340679	1.61008533234068	Stable
TMG / DMSO	Q6UXH1	Q6UXH1	0.685047278704515	0.685047278704515	0.00384221000331546	0.0724599855170715	10	Q6UXH1	CRELD2	Protein disulfide isomerase CRELD2	CREL2_HUMAN	8	60.7754668513191	1.60775466851319	Stable
TMG / DMSO	Q7RTV0	Q7RTV0	0.678141886099255	0.678141886099255	0.150308390405122	0.244054060545422	10	Q7RTV0	PHF5A	PHD finger-like domain-containing protein 5A	PHF5A_HUMAN	8	60.007761328009	1.60007761328009	Stable
TMG / DMSO	Q5W0V3	Q5W0V3	0.676388935547918	0.676388935547918	0.00253128693788924	0.0633154939681342	10	Q5W0V3	FAM160B1	Protein FAM160B1	F16B1_HUMAN	22	59.8134615265718	1.59813461526572	Stable
TMG / DMSO	Q96FS4	Q96FS4	0.674239030964342	0.674239030964342	0.71160927600556	0.495692832887781	10	Q96FS4	SIPA1	Signal-induced proliferation-associated protein 1	SIPA1_HUMAN	29	59.5754848186888	1.59575484818689	Stable
TMG / DMSO	P12273	P12273	0.667714119219091	0.667714119219091	0.660610816881611	0.478175667272704	10	P12273	PIP	Prolactin-inducible protein	PIP_HUMAN	7	58.8553985183339	1.58855398518334	Stable
TMG / DMSO	Q9UJX5	Q9UJX5	0.663692725857736	0.663692725857736	0.00293850413881315	0.0652326232439111	10	Q9UJX5	ANAPC4	Anaphase-promoting complex subunit 4	APC4_HUMAN	25	58.4132187613353	1.58413218761335	Stable
TMG / DMSO	Q99757	Q99757	0.662418663324206	0.662418663324206	0.0108697695229809	0.0963071184834361	10	Q99757	TXN2	Thioredoxin, mitochondrial	THIOM_HUMAN	7	58.273383765895	1.58273383765895	Stable
TMG / DMSO	Q9UBS8	Q9UBS8	0.657557990679532	0.657557990679532	0.0780227187700602	0.197533827084375	10	Q9UBS8	RNF14	E3 ubiquitin-protein ligase RNF14	RNF14_HUMAN	17	57.7410324609611	1.57741032460961	Stable
TMG / DMSO	Q8TCT8	Q8TCT8	0.650299062540727	0.650299062540727	0.358697699319212	0.352371874445522	10	Q8TCT8	SPPL2A	Signal peptide peptidase-like 2A	SPP2A_HUMAN	3	56.9493509222195	1.5694935092222	Stable
TMG / DMSO	Q96LI5;Q9ULM6	Q96LI5;Q9ULM6	0.646168684094399	0.646168684094399	0.107765014821956	0.220762255508779	10	Q96LI5;Q9ULM6	CNOT6L;CNOT6	CCR4-NOT transcription complex subunit 6-like;CCR4-NOT transcription complex subunit 6	CNO6L_HUMAN;CNOT6_HUMAN	2	56.5006537885738	1.56500653788574	Stable
TMG / DMSO	Q9HCN4	Q9HCN4	0.643348628794074	0.643348628794074	0.216508703179653	0.28180094675195	10	Q9HCN4	GPN1	GPN-loop GTPase 1	GPN1_HUMAN	11	56.1950386588673	1.56195038658867	Stable
TMG / DMSO	Q8IWS0	Q8IWS0	0.642840227943253	0.642840227943253	0.236438032975699	0.293550236998125	10	Q8IWS0	PHF6	PHD finger protein 6	PHF6_HUMAN	19	56.1400057530292	1.56140005753029	Stable
TMG / DMSO	Q96AJ9	Q96AJ9	0.641260503290402	0.641260503290402	0.0103005605779764	0.094632775323558	10	Q96AJ9	VTI1A	Vesicle transport through interaction with t-SNAREs homolog 1A	VTI1A_HUMAN	11	55.9691288763791	1.55969128876379	Stable
TMG / DMSO	Q7L4E1	Q7L4E1	0.635835248661901	0.635835248661901	0.622022590502762	0.463646128666165	10	Q7L4E1	MIGA2	Mitoguardin 2	MIGA2_HUMAN	2	55.3837084018249	1.55383708401825	Stable
TMG / DMSO	Q96J02	Q96J02	0.635070072306746	0.635070072306746	0.0186199296330088	0.113492904429768	10	Q96J02	ITCH	E3 ubiquitin-protein ligase Itchy homolog	ITCH_HUMAN	34	55.3013	1.5530131786755	Stable
TMG / DMSO	O00622	O00622	0.632289329098506	0.632289329098506	0.168958350001133	0.254098650264802	10	O00622	CCN1	CCN family member 1	CCN1_HUMAN	23	55.002268415499	1.55002268415499	Stable
TMG / DMSO	A9QM74	A9QM74	0.625720154695947	0.625720154695947	0.109881888139251	0.222242723736656	10	A9QM74	KPNA7	Importin subunit alpha-8	IMA8_HUMAN	1	54.2980847887506	1.54298084788751	Stable
TMG / DMSO	P33947	P33947	0.623908591195525	0.623908591195525	0.0693942316297995	0.190276258109468	10	P33947	KDELR2	ER lumen protein-retaining receptor 2	ERD22_HUMAN	6	54.104457341675	1.54104457341675	Stable
TMG / DMSO	O43189	O43189	0.614343322439431	0.614343322439431	0.0374876684827832	0.151971572501633	10	O43189	PHF1	PHD finger protein 1	PHF1_HUMAN	8	53.0861030041589	1.53086103004159	Stable
TMG / DMSO	Q96T51	Q96T51	0.607097471331922	0.607097471331922	0.337787753217969	0.342865102759479	10	Q96T51	RUFY1	RUN and FYVE domain-containing protein 1	RUFY1_HUMAN	32	52.3191646068806	1.52319164606881	Stable
TMG / DMSO	Q5BJD5	Q5BJD5	0.601971816565272	0.601971816565272	0.213972765749074	0.28039957885728	10	Q5BJD5	TMEM41B	Transmembrane protein 41B	TM41B_HUMAN	2	51.7789602257304	1.5177896022573	Stable
TMG / DMSO	P13489	P13489	0.5972343392441	0.5972343392441	0.161417391944784	0.250344684181444	10	P13489	RNH1	Ribonuclease inhibitor	RINI_HUMAN	36	51.2813706058104	1.5128137060581	Stable
TMG / DMSO	Q58FG1	Q58FG1	0.597144667003214	0.597144667003214	0.307571987016304	0.328667047675218	10	Q58FG1	HSP90AA4P	Putative heat shock protein HSP 90-alpha A4	HS904_HUMAN	3	51.2719678439417	1.51271967843942	Stable
TMG / DMSO	P56559	P56559	0.591994676251123	0.591994676251123	0.0563022528659732	0.176307099797305	10	P56559	ARL4C	ADP-ribosylation factor-like protein 4C	ARL4C_HUMAN	7	50.7329347289504	1.5073293472895	Stable
TMG / DMSO	P14854	P14854	0.589705670631693	0.589705670631693	0.328298264941486	0.339424356087959	10	P14854	COX6B1	Cytochrome c oxidase subunit 6B1	CX6B1_HUMAN	9	50.4939687968902	1.5049396879689	Stable
TMG / DMSO	Q96B54	Q96B54	0.587283161015723	0.587283161015723	0.0955833668532615	0.213285487078069	10	Q96B54	ZNF428	Zinc finger protein 428	ZN428_HUMAN	4	50.2414780348146	1.50241478034815	Stable
TMG / DMSO	Q14814	Q14814	0.580750229619066	0.580750229619066	0.0799434966073947	0.199756520885705	10	Q14814	MEF2D	Myocyte-specific enhancer factor 2D	MEF2D_HUMAN	10	49.5626801615249	1.49562680161525	Stable
TMG / DMSO	Q9HAW4	Q9HAW4	0.576277815796975	0.576277815796975	0.389528577999548	0.366443147028191	10	Q9HAW4	CLSPN	Claspin	CLSPN_HUMAN	14	49.0997476419502	1.4909974764195	Stable
TMG / DMSO	Q13576	Q13576	0.575541961627179	0.575541961627179	0.0968787179619275	0.213409386556546	10	Q13576	IQGAP2	Ras GTPase-activating-like protein IQGAP2	IQGA2_HUMAN	90	49.023717925247	1.49023717925247	Stable
TMG / DMSO	Q8IVP5	Q8IVP5	0.572472595316903	0.572472595316903	0.150552562871161	0.244180159300405	10	Q8IVP5	FUNDC1	FUN14 domain-containing protein 1	FUND1_HUMAN	2	48.7070036246981	1.48707003624698	Stable
TMG / DMSO	Q14185	Q14185	0.571263574364153	0.571263574364153	0.0165155072628882	0.109649833508078	10	Q14185	DOCK1	Dedicator of cytokinesis protein 1	DOCK1_HUMAN	47	48.5824349774515	1.48582434977451	Stable
TMG / DMSO	Q8TDH9	Q8TDH9	0.568644664932042	0.568644664932042	0.00795864515254635	0.0899985136047347	10	Q8TDH9	BLOC1S5	Biogenesis of lysosome-related organelles complex 1 subunit 5	BL1S5_HUMAN	9	48.3129594773171	1.48312959477317	Stable
TMG / DMSO	P07108	P07108	0.561965456136337	0.561965456136337	0.203080814532923	0.275662044275737	10	P07108	DBI	Acyl-CoA-binding protein	ACBP_HUMAN	9	47.6279057260907	1.47627905726091	Stable
TMG / DMSO	Q9Y256	Q9Y256	0.561504149172034	0.561504149172034	0.425504522714209	0.383956083493128	10	Q9Y256	RCE1	CAAX prenyl protease 2	FACE2_HUMAN	2	47.5807087146837	1.47580708714684	Stable
TMG / DMSO	Q9GZS1	Q9GZS1	0.560554742380728	0.560554742380728	0.020712821771323	0.116690251926624	10	Q9GZS1	POLR1E	DNA-directed RNA polymerase I subunit RPA49	RPA49_HUMAN	17	47.4836209517095	1.4748362095171	Stable
TMG / DMSO	P62633	P62633	0.558752394609021	0.558752394609021	0.198495324703857	0.273322928225773	10	P62633	CNBP	Cellular nucleic acid-binding protein	CNBP_HUMAN	15	47.299485846398	1.47299485846398	Stable
TMG / DMSO	Q9Y5U9	Q9Y5U9	0.557082370623131	0.557082370623131	0.000144127265640146	0.022232554617721	10	Q9Y5U9	IER3IP1	Immediate early response 3-interacting protein 1	IR3IP_HUMAN	2	47.1290746751663	1.47129074675166	Stable
TMG / DMSO	Q13642	Q13642	0.555670678626553	0.555670678626553	0.187960047698195	0.266627598904112	10	Q13642	FHL1	Four and a half LIM domains protein 1	FHL1_HUMAN	17	46.9851777699437	1.46985177769944	Stable
TMG / DMSO	O75531	O75531	0.553023975535786	0.553023975535786	0.126617071363372	0.230777431705601	10	O75531	BANF1	Barrier-to-autointegration factor	BAF_HUMAN	15	46.7157726035481	1.46715772603548	Stable
TMG / DMSO	P09497	P09497	0.550709452158412	0.550709452158412	0.491518971875113	0.411950144162814	10	P09497	CLTB	Clathrin light chain B	CLCB_HUMAN	11	46.4805844114186	1.46480584411419	Stable
TMG / DMSO	Q8IYT2	Q8IYT2	0.550055986525206	0.550055986525206	0.0609865950166701	0.180647639399452	10	Q8IYT2	CMTR2	Cap-specific mRNA (nucleoside-2'-O-)-methyltransferase 2	CMTR2_HUMAN	9	46.4142513678341	1.46414251367834	Stable
TMG / DMSO	Q9NZ63	Q9NZ63	0.549815432756152	0.549815432756152	0.0450867290135707	0.16230954630857	10	Q9NZ63	C9orf78	Telomere length and silencing protein 1 homolog	TLS1_HUMAN	12	46.3898404127421	1.46389840412742	Stable
TMG / DMSO	Q8NAF0	Q8NAF0	0.548667167725735	0.548667167725735	0.342429296156959	0.344836733458364	10	Q8NAF0	ZNF579	Zinc finger protein 579	ZN579_HUMAN	12	46.2733726541413	1.46273372654141	Stable
TMG / DMSO	Q96C90	Q96C90	0.543507933710742	0.543507933710742	0.0328009472118234	0.143513089764603	10	Q96C90	PPP1R14B	Protein phosphatase 1 regulatory subunit 14B	PP14B_HUMAN	10	45.7512173996025	1.45751217399603	Stable
TMG / DMSO	Q96BP2	Q96BP2	0.540974032736622	0.540974032736622	0.00774122842101753	0.0891138251149761	10	Q96BP2	CHCHD1	Coiled-coil-helix-coiled-coil-helix domain-containing protein 1	CHCH1_HUMAN	5	45.4954495476115	1.45495449547611	Stable
TMG / DMSO	Q5UCC4	Q5UCC4	0.539194671846273	0.539194671846273	0.140910542168988	0.238245567012858	10	Q5UCC4	EMC10	ER membrane protein complex subunit 10	EMC10_HUMAN	7	45.3161120442249	1.45316112044225	Stable
TMG / DMSO	Q9NZQ3	Q9NZQ3	0.536941287593333	0.536941287593333	0.0501323563560588	0.168207616195231	10	Q9NZQ3	NCKIPSD	NCK-interacting protein with SH3 domain	SPN90_HUMAN	21	45.0893160592557	1.45089316059256	Stable
TMG / DMSO	Q49AR2	Q49AR2	0.535429466202807	0.535429466202807	0.0375661428518812	0.152094256729764	10	Q49AR2	C5orf22	UPF0489 protein C5orf22	CE022_HUMAN	14	44.9373544624642	1.44937354462464	Stable
TMG / DMSO	Q16637	Q16637	0.535292949580395	0.535292949580395	0.00165102428978939	0.0564350120873464	10	Q16637	SMN1	Survival motor neuron protein	SMN_HUMAN	12	44.9236402530101	1.4492364025301	Stable
TMG / DMSO	Q14116	Q14116	0.534005447917646	0.534005447917646	0.00145700747695632	0.0525367976963503	10	Q14116	IL18	Interleukin-18	IL18_HUMAN	15	44.7943640106688	1.44794364010669	Stable
TMG / DMSO	P78383	P78383	0.53079551374404	0.53079551374404	0.831709234739087	0.537844002600274	10	P78383	SLC35B1	Solute carrier family 35 member B1	S35B1_HUMAN	3	44.4725609343749	1.44472560934375	Stable
TMG / DMSO	Q13315	Q13315	0.526834977886846	0.526834977886846	0.0204674519494336	0.116179846745117	10	Q13315	ATM	Serine-protein kinase ATM	ATM_HUMAN	74	44.0764938073101	1.4407649380731	Stable
TMG / DMSO	Q99569;Q9UQB3	Q99569;Q9UQB3	0.524983519752608	0.524983519752608	0.771105991363229	0.517306442194636	10	Q99569;Q9UQB3	PKP4;CTNND2	Plakophilin-4;Catenin delta-2	PKP4_HUMAN;CTND2_HUMAN	1	43.891714282537	1.43891714282537	Stable
TMG / DMSO	P16157	P16157	0.524505435126474	0.524505435126474	0.0275201845237479	0.132766727599924	10	P16157	ANK1	Ankyrin-1	ANK1_HUMAN	51	43.8440389128871	1.43844038912887	Stable
TMG / DMSO	Q9P2B4	Q9P2B4	0.518570027455287	0.518570027455287	0.00641967016201184	0.0845757119661153	10	Q9P2B4	CTTNBP2NL	CTTNBP2 N-terminal-like protein	CT2NL_HUMAN	29	43.2534642346869	1.43253464234687	Stable
TMG / DMSO	Q9Y3Q3	Q9Y3Q3	0.517947573315592	0.517947573315592	0.0979507813345652	0.213898494860345	10	Q9Y3Q3	TMED3	Transmembrane emp24 domain-containing protein 3	TMED3_HUMAN	6	43.1916705249605	1.43191670524961	Stable
TMG / DMSO	Q13164	Q13164	0.514982401581076	0.514982401581076	0.0216393155482726	0.119542812064654	10	Q13164	MAPK7	Mitogen-activated protein kinase 7	MK07_HUMAN	13	42.8976708556111	1.42897670855611	Stable
TMG / DMSO	Q9H254	Q9H254	0.511860409651351	0.511860409651351	0.326045036741593	0.338245721855048	10	Q9H254	SPTBN4	Spectrin beta chain, non-erythrocytic 4	SPTN4_HUMAN	3	42.5887746558409	1.42588774655841	Stable
TMG / DMSO	Q13610	Q13610	0.50997445678329	0.50997445678329	0.0229576532135833	0.123654036532233	10	Q13610	PWP1	Periodic tryptophan protein 1 homolog	PWP1_HUMAN	22	42.4024982714438	1.42402498271444	Stable
TMG / DMSO	P52294	P52294	0.507576514787407	0.507576514787407	0.170744377749008	0.255841965213621	10	P52294	KPNA1	Importin subunit alpha-5	IMA5_HUMAN	16	42.1660038684175	1.42166003868418	Stable
TMG / DMSO	Q9UK45	Q9UK45	0.505749843043301	0.505749843043301	0.116625237887922	0.225422989290782	10	Q9UK45	LSM7	U6 snRNA-associated Sm-like protein LSm7	LSM7_HUMAN	6	41.986113953848	1.41986113953848	Stable
TMG / DMSO	P62879	P62879	0.502316453615393	0.502316453615393	0.0799557350885602	0.199756520885705	10	P62879	GNB2	Guanine nucleotide-binding protein G(I)/G(S)/G(T) subunit beta-2	GBB2_HUMAN	20	41.6486108854823	1.41648610885482	Stable
TMG / DMSO	Q99547	Q99547	0.501051531309356	0.501051531309356	0.0499288975303914	0.167953909749375	10	Q99547	MPHOSPH6	M-phase phosphoprotein 6	MPH6_HUMAN	8	41.5244710240846	1.41524471024085	Stable
TMG / DMSO	Q06609	Q06609	0.500399219678037	0.500399219678037	0.0925039266566821	0.210637253128917	10	Q06609	RAD51	DNA repair protein RAD51 homolog 1	RAD51_HUMAN	7	41.4604954863699	1.4146049548637	Stable
TMG / DMSO	Q15035	Q15035	0.495146014255883	0.495146014255883	0.160322794048334	0.24990832098663	10	Q15035	TRAM2	Translocating chain-associated membrane protein 2	TRAM2_HUMAN	4	40.9463398825792	1.40946339882579	Stable
TMG / DMSO	Q9NZ09	Q9NZ09	0.492618716318593	0.492618716318593	0.529567529617918	0.427634665527704	10	Q9NZ09	UBAP1	Ubiquitin-associated protein 1	UBAP1_HUMAN	13	40.6996477122692	1.40699647712269	Stable
TMG / DMSO	Q15185	Q15185	0.48738319220491	0.48738319220491	0.0974970405263339	0.213651056509023	10	Q15185	PTGES3	Prostaglandin E synthase 3	TEBP_HUMAN	14	40.1899756261182	1.40189975626118	Stable
TMG / DMSO	P10746	P10746	0.485355830701447	0.485355830701447	0.236691193658225	0.293550236998125	10	P10746	UROS	Uroporphyrinogen-III synthase	HEM4_HUMAN	11	39.9931106292133	1.39993110629213	Stable
TMG / DMSO	P53582	P53582	0.483118195722849	0.483118195722849	0.0871718905003588	0.205223852857928	10	P53582	METAP1	Methionine aminopeptidase 1	MAP11_HUMAN	30	39.7761481609978	1.39776148160998	Stable
TMG / DMSO	Q99595	Q99595	0.482076932916069	0.482076932916069	0.417350560312101	0.379853533244294	10	Q99595	TIMM17A	Mitochondrial import inner membrane translocase subunit Tim17-A	TI17A_HUMAN	5	39.6753013500648	1.39675301350065	Stable
TMG / DMSO	Q6VN20	Q6VN20	0.481962738244303	0.481962738244303	0.0544673128031019	0.173896740056607	10	Q6VN20	RANBP10	Ran-binding protein 10	RBP10_HUMAN	17	39.6642459686444	1.39664245968644	Stable
TMG / DMSO	Q9NTU7	Q9NTU7	0.481141195221637	0.481141195221637	0.0522902541839102	0.170622635080996	10	Q9NTU7	CBLN4	Cerebellin-4	CBLN4_HUMAN	1	39.5847367720866	1.39584736772087	Stable
TMG / DMSO	Q15041	Q15041	0.48020957256286	0.48020957256286	0.0576139966100404	0.177913748044417	10	Q15041	ARL6IP1	ADP-ribosylation factor-like protein 6-interacting protein 1	AR6P1_HUMAN	5	39.4946287991056	1.39494628799106	Stable
TMG / DMSO	Q9Y4E6	Q9Y4E6	0.479832226967558	0.479832226967558	0.297980068207617	0.324696267041664	10	Q9Y4E6	WDR7	WD repeat-containing protein 7	WDR7_HUMAN	28	39.4581479081327	1.39458147908133	Stable
TMG / DMSO	O15235	O15235	0.477197072019466	0.477197072019466	0.104924180429552	0.21871928948863	10	O15235	MRPS12	28S ribosomal protein S12, mitochondrial	RT12_HUMAN	6	39.2036530915641	1.39203653091564	Stable
TMG / DMSO	Q01469	Q01469	0.476698825092043	0.476698825092043	0.196727403895448	0.272320166008563	10	Q01469	FABP5	Fatty acid-binding protein 5	FABP5_HUMAN	19	39.1555862339108	1.39155586233911	Stable
TMG / DMSO	P23458	P23458	0.471945994720046	0.471945994720046	0.00312409529865983	0.0668007153017866	10	P23458	JAK1	Tyrosine-protein kinase JAK1	JAK1_HUMAN	32	38.6979048530241	1.38697904853024	Stable
TMG / DMSO	Q9NRF9	Q9NRF9	0.468209164473153	0.468209164473153	0.165761742154148	0.252323859065708	10	Q9NRF9	POLE3	DNA polymerase epsilon subunit 3	DPOE3_HUMAN	11	38.3391180967305	1.38339118096731	Stable
TMG / DMSO	Q14353	Q14353	0.464634230489669	0.464634230489669	0.073714741539463	0.193054203198401	10	Q14353	GAMT	Guanidinoacetate N-methyltransferase	GAMT_HUMAN	11	37.9967442991337	1.37996744299134	Stable
TMG / DMSO	P42356	P42356	0.461072690437222	0.461072690437222	0.0068036157639039	0.0860120180194214	10	P42356	PI4KA	Phosphatidylinositol 4-kinase alpha	PI4KA_HUMAN	48	37.6564958305069	1.37656495830507	Stable
TMG / DMSO	Q9NUD5	Q9NUD5	0.455715447291291	0.455715447291291	0.0929309713210748	0.210789466403294	10	Q9NUD5	ZCCHC3	Zinc finger CCHC domain-containing protein 3	ZCHC3_HUMAN	11	37.1462758838584	1.37146275883858	Stable
TMG / DMSO	O75147	O75147	0.455635100632209	0.455635100632209	0.282507431327414	0.316525631637014	10	O75147	OBSL1	Obscurin-like protein 1	OBSL1_HUMAN	24	37.1386381378872	1.37138638137887	Stable
TMG / DMSO	P21964	P21964	0.454917766891836	0.454917766891836	0.0960295743335831	0.213285487078069	10	P21964	COMT	Catechol O-methyltransferase	COMT_HUMAN	26	37.0704673070373	1.37070467307037	Stable
TMG / DMSO	Q8IVS2	Q8IVS2	0.453568592503862	0.453568592503862	0.133483662812014	0.23494684720353	10	Q8IVS2	MCAT	Malonyl-CoA-acyl carrier protein transacylase, mitochondrial	FABD_HUMAN	17	36.9423421568549	1.36942342156855	Stable
TMG / DMSO	Q96RN5	Q96RN5	0.448976479913503	0.448976479913503	0.0357018075076793	0.149361664788734	10	Q96RN5	MED15	Mediator of RNA polymerase II transcription subunit 15	MED15_HUMAN	19	36.5071463105263	1.36507146310526	Stable
TMG / DMSO	Q9UK22	Q9UK22	0.446496394534917	0.446496394534917	0.102772929428812	0.217324843147775	10	Q9UK22	FBXO2	F-box only protein 2	FBX2_HUMAN	15	36.272683350116	1.36272683350116	Stable
TMG / DMSO	Q9ULW3	Q9ULW3	0.446157472018327	0.446157472018327	0.0420941776513473	0.158373091151035	10	Q9ULW3	ABT1	Activator of basal transcription 1	ABT1_HUMAN	12	36.2406734971448	1.36240673497145	Stable
TMG / DMSO	Q9NSB2	Q9NSB2	0.442811095433577	0.442811095433577	0.0629284800724149	0.182887789389288	10	Q9NSB2	KRT84	Keratin, type II cuticular Hb4	KRT84_HUMAN	10	35.9250251837177	1.35925025183718	Stable
TMG / DMSO	P29279	P29279	0.439990209034943	0.439990209034943	0.0549362395642148	0.174046557280337	10	P29279	CCN2	CCN family member 2	CCN2_HUMAN	19	35.6595120775355	1.35659512077535	Stable
TMG / DMSO	Q9Y3B2	Q9Y3B2	0.438134618530438	0.438134618530438	0.0560478440967585	0.176030452893798	10	Q9Y3B2	EXOSC1	Exosome complex component CSL4	EXOS1_HUMAN	8	35.4851393387049	1.35485139338705	Stable
TMG / DMSO	Q9H9H4	Q9H9H4	0.437421379238927	0.437421379238927	0.252565454719223	0.301826129473379	10	Q9H9H4	VPS37B	Vacuolar protein sorting-associated protein 37B	VP37B_HUMAN	12	35.4181747764046	1.35418174776405	Stable
TMG / DMSO	Q9C030	Q9C030	0.436918603184329	0.436918603184329	0.504167664942492	0.417853084616133	10	Q9C030	TRIM6	Tripartite motif-containing protein 6	TRIM6_HUMAN	3	35.3709900621411	1.35370990062141	Stable
TMG / DMSO	Q99538	Q99538	0.436777487391674	0.436777487391674	0.0301701624589113	0.138341232738422	10	Q99538	LGMN	Legumain	LGMN_HUMAN	14	35.3577495298149	1.35357749529815	Stable
TMG / DMSO	Q9Y289	Q9Y289	0.43415929119221	0.43415929119221	0.381127828941032	0.362680325673718	10	Q9Y289	SLC5A6	Sodium-dependent multivitamin transporter	SC5A6_HUMAN	6	35.1123256846604	1.3511232568466	Stable
TMG / DMSO	P08047	P08047	0.433432700477838	0.433432700477838	0.122008818881728	0.227814865872095	10	P08047	SP1	Transcription factor Sp1	SP1_HUMAN	8	35.0442956149818	1.35044295614982	Stable
TMG / DMSO	P05386	P05386	0.431854716167124	0.431854716167124	0.222435240568131	0.285020321034691	10	P05386	RPLP1	60S acidic ribosomal protein P1	RLA1_HUMAN	7	34.8966682400886	1.34896668240089	Stable
TMG / DMSO	Q9BTF0	Q9BTF0	0.42916369504651	0.42916369504651	0.277162102040102	0.314482883565753	10	Q9BTF0	THUMPD2	THUMP domain-containing protein 2	THUM2_HUMAN	9	34.6452835557607	1.34645283555761	Stable
TMG / DMSO	Q86SR1	Q86SR1	0.427940499737911	0.427940499737911	0.0204655357175024	0.116179846745117	10	Q86SR1	GALNT10	Polypeptide N-acetylgalactosaminyltransferase 10	GLT10_HUMAN	14	34.5311723441096	1.3453117234411	Stable
TMG / DMSO	P49711	P49711	0.427496223750353	0.427496223750353	0.173176623809084	0.257785386274102	10	P49711	CTCF	Transcriptional repressor CTCF	CTCF_HUMAN	17	34.4897500297502	1.3448975002975	Stable
TMG / DMSO	Q9BST9	Q9BST9	0.426213737422628	0.426213737422628	0.0779905114103075	0.197533827084375	10	Q9BST9	RTKN	Rhotekin	RTKN_HUMAN	21	34.3702482503071	1.34370248250307	Stable
TMG / DMSO	Q8WUY8	Q8WUY8	0.423935369235342	0.423935369235342	0.00715897234827578	0.086916715042797	10	Q8WUY8	NAT14	N-acetyltransferase 14	NAT14_HUMAN	6	34.1582122491813	1.34158212249181	Stable
TMG / DMSO	O14519	O14519	0.423924734136991	0.423924734136991	0.277222839320129	0.314482883565753	10	O14519	CDK2AP1	Cyclin-dependent kinase 2-associated protein 1	CDKA1_HUMAN	5	34.1572232802845	1.34157223280284	Stable
TMG / DMSO	Q14061	Q14061	0.421864312219598	0.421864312219598	0.477121274992014	0.40595435075797	10	Q14061	COX17	Cytochrome c oxidase copper chaperone	COX17_HUMAN	8	33.9657599558613	1.33965759955861	Stable
TMG / DMSO	Q92696	Q92696	0.421464705092877	0.421464705092877	0.0634918748031623	0.183484146442349	10	Q92696	RABGGTA	Geranylgeranyl transferase type-2 subunit alpha	PGTA_HUMAN	30	33.9286583803178	1.33928658380318	Stable
TMG / DMSO	P08754	P08754	0.419367151022391	0.419367151022391	0.0227479898374099	0.12338439922582	10	P08754	GNAI3	Guanine nucleotide-binding protein G(i) subunit alpha	GNAI3_HUMAN	17	33.734079155387	1.33734079155387	Stable
TMG / DMSO	Q9BZA7;Q9BZA8	Q9BZA7;Q9BZA8	0.418353565849201	0.418353565849201	0.0108652545345191	0.0963071184834361	10	Q9BZA7;Q9BZA8	PCDH11X;PCDH11Y	Protocadherin-11 X-linked;Protocadherin-11 Y-linked	PC11X_HUMAN;PC11Y_HUMAN	1	33.6401554428027	1.33640155442803	Stable
TMG / DMSO	Q149N8	Q149N8	0.417087823869143	0.417087823869143	0.241183318342765	0.295812200438343	10	Q149N8	SHPRH	E3 ubiquitin-protein ligase SHPRH	SHPRH_HUMAN	6	33.5229582745587	1.33522958274559	Stable
TMG / DMSO	Q9H9Y6	Q9H9Y6	0.416920946679506	0.416920946679506	0.00423980260388573	0.0749361989582493	10	Q9H9Y6	POLR1B	DNA-directed RNA polymerase I subunit RPA2	RPA2_HUMAN	38	33.5075145066339	1.33507514506634	Stable
TMG / DMSO	Q9UK41	Q9UK41	0.416394318921454	0.416394318921454	0.247300391169422	0.299186909534358	10	Q9UK41	VPS28	Vacuolar protein sorting-associated protein 28 homolog	VPS28_HUMAN	15	33.4587890794343	1.33458789079434	Stable
TMG / DMSO	P20674	P20674	0.41610845432968	0.41610845432968	0.131864960551174	0.233974298901402	10	P20674	COX5A	Cytochrome c oxidase subunit 5A, mitochondrial	COX5A_HUMAN	13	33.4323473424943	1.33432347342494	Stable
TMG / DMSO	P34810	P34810	0.415086517760318	0.415086517760318	0.136589642163341	0.236399104503641	10	P34810	CD68	Macrosialin	CD68_HUMAN	3	33.3378636799273	1.33337863679927	Stable
TMG / DMSO	Q92995	Q92995	0.414114667230091	0.414114667230091	0.0996362375082811	0.215682326288131	10	Q92995	USP13	Ubiquitin carboxyl-terminal hydrolase 13	UBP13_HUMAN	27	33.2480728140158	1.33248072814016	Stable
TMG / DMSO	A6NDG6	A6NDG6	0.413427747329752	0.413427747329752	0.205146404105243	0.276098605614573	10	A6NDG6	PGP	Glycerol-3-phosphate phosphatase	PGP_HUMAN	18	33.1846436323856	1.33184643632386	Stable
TMG / DMSO	P15170	P15170	0.413360485550192	0.413360485550192	0.00290117037742811	0.0648826802624815	10	P15170	GSPT1	Eukaryotic peptide chain release factor GTP-binding subunit ERF3A	ERF3A_HUMAN	29	33.1784344010074	1.33178434401007	Stable
TMG / DMSO	O75794	O75794	0.413078927853727	0.413078927853727	0.0165603107297348	0.109649833508078	10	O75794	CDC123	Cell division cycle protein 123 homolog	CD123_HUMAN	13	33.1524457108342	1.33152445710834	Stable
TMG / DMSO	P05114	P05114	0.411421656103139	0.411421656103139	0.0513619779629992	0.169472696992385	10	P05114	HMGN1	Non-histone chromosomal protein HMG-14	HMGN1_HUMAN	11	32.9995768898387	1.32999576889839	Stable
TMG / DMSO	Q12830	Q12830	0.409685274266777	0.409685274266777	0.814360788508241	0.53092651746149	10	Q12830	BPTF	Nucleosome-remodeling factor subunit BPTF	BPTF_HUMAN	36	32.8395991232913	1.32839599123291	Stable
TMG / DMSO	Q8N183	Q8N183	0.406677782677772	0.406677782677772	0.0145034923681248	0.105767889657797	10	Q8N183	NDUFAF2	NADH dehydrogenase [ubiquinone] 1 alpha subcomplex assembly factor 2	NDUF2_HUMAN	17	32.5629655765774	1.32562965576577	Stable
TMG / DMSO	Q9NX18	Q9NX18	0.406621858918436	0.406621858918436	0.498681362090971	0.415666350287313	10	Q9NX18	SDHAF2	Succinate dehydrogenase assembly factor 2, mitochondrial	SDHF2_HUMAN	9	32.5578270854266	1.32557827085427	Stable
TMG / DMSO	Q7L523	Q7L523	0.400644908935334	0.400644908935334	0.0149382393729763	0.106732123595992	10	Q7L523	RRAGA	Ras-related GTP-binding protein A	RRAGA_HUMAN	13	32.0098	1.3200978848446	Stable
TMG / DMSO	P60602	P60602	0.399273025753621	0.399273025753621	0.204083828843631	0.275915344896309	10	P60602	ROMO1	Reactive oxygen species modulator 1	ROMO1_HUMAN	3	31.8843178033291	1.31884317803329	Stable
TMG / DMSO	Q9Y508	Q9Y508	0.397863746674375	0.397863746674375	0.19218453363361	0.269449802292853	10	Q9Y508	RNF114	E3 ubiquitin-protein ligase RNF114	RN114_HUMAN	13	31.7555511161053	1.31755551116105	Stable
TMG / DMSO	P52788	P52788	0.397580601691045	0.397580601691045	0.0621303979521226	0.181974914352468	10	P52788	SMS	Spermine synthase	SPSY_HUMAN	32	31.7296951578777	1.31729695157878	Stable
TMG / DMSO	P62140	P62140	0.39685169555795	0.39685169555795	0.0694095675914664	0.190276258109468	10	P62140	PPP1CB	Serine/threonine-protein phosphatase PP1-beta catalytic subunit	PP1B_HUMAN	14	31.6631569582599	1.3166315695826	Stable
TMG / DMSO	O75362	O75362	0.395746741773414	0.395746741773414	0.0022996142178385	0.0599280334850493	10	O75362	ZNF217	Zinc finger protein 217	ZN217_HUMAN	25	31.5623553322992	1.31562355332299	Stable
TMG / DMSO	Q96B77	Q96B77	0.394801514453586	0.394801514453586	0.0341661457142234	0.146343336717948	10	Q96B77	TMEM186	Transmembrane protein 186	TM186_HUMAN	3	31.476186322287	1.31476186322287	Stable
TMG / DMSO	Q92609	Q92609	0.393656137650089	0.393656137650089	0.109700656763977	0.222129097510174	10	Q92609	TBC1D5	TBC1 domain family member 5	TBCD5_HUMAN	34	31.3718468687934	1.31371846868793	Stable
TMG / DMSO	Q7Z4R8	Q7Z4R8	0.393599489238318	0.393599489238318	0.163753439273058	0.251493145818223	10	Q7Z4R8	C6orf120	UPF0669 protein C6orf120	CF120_HUMAN	3	31.3666885642593	1.31366688564259	Stable
TMG / DMSO	Q13526	Q13526	0.393577037663463	0.393577037663463	0.0181895327802733	0.112119087301357	10	Q13526	PIN1	Peptidyl-prolyl cis-trans isomerase NIMA-interacting 1	PIN1_HUMAN	16	31.364644219468	1.31364644219468	Stable
TMG / DMSO	Q8NBT2	Q8NBT2	0.391332027952628	0.391332027952628	0.870786221458565	0.549989491684486	10	Q8NBT2	SPC24	Kinetochore protein Spc24	SPC24_HUMAN	11	31.1603837550229	1.31160383755023	Stable
TMG / DMSO	P15291	P15291	0.389258376393148	0.389258376393148	0.0931664214039827	0.210789466403294	10	P15291	B4GALT1	Beta-1,4-galactosyltransferase 1	B4GT1_HUMAN	11	30.9719963585796	1.3097199635858	Stable
TMG / DMSO	Q9BW71	Q9BW71	0.388896897254486	0.388896897254486	0.493841030644468	0.413033176749217	10	Q9BW71	HIRIP3	HIRA-interacting protein 3	HIRP3_HUMAN	11	30.9391843557543	1.30939184355754	Stable
TMG / DMSO	Q9NXS2	Q9NXS2	0.388741198205733	0.388741198205733	0.263327191508946	0.306958265209376	10	Q9NXS2	QPCTL	Glutaminyl-peptide cyclotransferase-like protein	QPCTL_HUMAN	11	30.925053852912	1.30925053852912	Stable
TMG / DMSO	Q9BXY0	Q9BXY0	0.388280482979196	0.388280482979196	0.00173717196334588	0.0573971241552821	10	Q9BXY0	MAK16	Protein MAK16 homolog	MAK16_HUMAN	12	30.8832504683466	1.30883250468347	Stable
TMG / DMSO	Q86Y91	Q86Y91	0.386470471049722	0.386470471049722	0.249854211942915	0.300336244824429	10	Q86Y91	KIF18B	Kinesin-like protein KIF18B	KI18B_HUMAN	13	30.7191466958525	1.30719146695852	Stable
TMG / DMSO	O15347	O15347	0.385716153594404	0.385716153594404	0.0377995068659918	0.152414097389951	10	O15347	HMGB3	High mobility group protein B3	HMGB3_HUMAN	18	30.6508176601483	1.30650817660148	Stable
TMG / DMSO	Q15286	Q15286	0.381366406985891	0.381366406985891	0.471777001476091	0.403900731589607	10	Q15286	RAB35	Ras-related protein Rab-35	RAB35_HUMAN	15	30.257496769747	1.30257496769747	Stable
TMG / DMSO	O60566	O60566	0.377740493706757	0.377740493706757	0.0173617692033383	0.1102939847173	10	O60566	BUB1B	Mitotic checkpoint serine/threonine-protein kinase BUB1 beta	BUB1B_HUMAN	43	29.9305327517208	1.29930532751721	Stable
TMG / DMSO	Q13889	Q13889	0.377639737888994	0.377639737888994	0.23675295045128	0.293550236998125	10	Q13889	GTF2H3	General transcription factor IIH subunit 3	TF2H3_HUMAN	9	29.9214589006423	1.29921458900642	Stable
TMG / DMSO	Q9P2W9	Q9P2W9	0.37698301373626	0.37698301373626	0.0722514580433665	0.192373358772037	10	Q9P2W9	STX18	Syntaxin-18	STX18_HUMAN	16	29.8623312673896	1.2986233126739	Stable
TMG / DMSO	Q7Z6K3	Q7Z6K3	0.374177211559963	0.374177211559963	0.835978029529287	0.539734259030713	10	Q7Z6K3	PTAR1	Protein prenyltransferase alpha subunit repeat-containing protein 1	PTAR1_HUMAN	14	29.6100160425278	1.29610016042528	Stable
TMG / DMSO	Q8TD08	Q8TD08	0.371632819847512	0.371632819847512	0.132098873801993	0.233974298901402	10	Q8TD08	MAPK15	Mitogen-activated protein kinase 15	MK15_HUMAN	1	29.3816323528751	1.29381632352875	Stable
TMG / DMSO	Q9Y5Q9	Q9Y5Q9	0.37103055373253	0.37103055373253	0.00574052893822724	0.0824025235870046	10	Q9Y5Q9	GTF3C3	General transcription factor 3C polypeptide 3	TF3C3_HUMAN	36	29.327632090544	1.29327632090544	Stable
TMG / DMSO	Q9NQH7	Q9NQH7	0.371007943692435	0.371007943692435	0.0846975921361448	0.203396542855622	10	Q9NQH7	XPNPEP3	Xaa-Pro aminopeptidase 3	XPP3_HUMAN	15	29.325605272713	1.29325605272713	Stable
TMG / DMSO	Q13464	Q13464	0.369562220638957	0.369562220638957	0.0117725202270958	0.098777519785507	10	Q13464	ROCK1	Rho-associated protein kinase 1	ROCK1_HUMAN	61	29.1960731441475	1.29196073144148	Stable
TMG / DMSO	P04908;Q7L7L0	P04908;Q7L7L0	0.368964490492027	0.368964490492027	0.675229799346309	0.483133024841508	10	P04908;Q7L7L0	H2AC4;H2AW	Histone H2A type 1-B/E;Histone H2A type 3	H2A1B_HUMAN;H2A3_HUMAN	3	29.142556364652	1.29142556364652	Stable
TMG / DMSO	Q9NVU7	Q9NVU7	0.36623787082177	0.36623787082177	0.00177682103451143	0.0573971241552821	10	Q9NVU7	SDAD1	Protein SDA1 homolog	SDA1_HUMAN	20	28.8987140506893	1.28898714050689	Stable
TMG / DMSO	Q8WTW3	Q8WTW3	0.365919431101628	0.365919431101628	0.0269740925896083	0.131504166141883	10	Q8WTW3	COG1	Conserved oligomeric Golgi complex subunit 1	COG1_HUMAN	34	28.8702659451676	1.28870265945168	Stable
TMG / DMSO	Q9ULZ3	Q9ULZ3	0.365808986199154	0.365808986199154	0.176020542304927	0.259341092647663	10	Q9ULZ3	PYCARD	Apoptosis-associated speck-like protein containing a CARD	ASC_HUMAN	19	28.8604007146361	1.28860400714636	Stable
TMG / DMSO	Q8WVJ2	Q8WVJ2	0.36556694537194	0.36556694537194	0.0947566220738714	0.212220795879536	10	Q8WVJ2	NUDCD2	NudC domain-containing protein 2	NUDC2_HUMAN	8	28.8387836293073	1.28838783629307	Stable
TMG / DMSO	P10909	P10909	0.365551769306319	0.365551769306319	0.0361412311240982	0.149766790858095	10	P10909	CLU	Clusterin	CLUS_HUMAN	26	28.8374283494349	1.28837428349435	Stable
TMG / DMSO	Q9BX63	Q9BX63	0.365374274162607	0.365374274162607	0.239192903738427	0.294686434222733	10	Q9BX63	BRIP1	Fanconi anemia group J protein	FANCJ_HUMAN	17	28.8215784223603	1.2882157842236	Stable
TMG / DMSO	P62253	P62253	0.364717357915227	0.364717357915227	0.227171784233256	0.28787504696828	10	P62253	UBE2G1	Ubiquitin-conjugating enzyme E2 G1	UB2G1_HUMAN	11	28.7629342031394	1.28762934203139	Stable
TMG / DMSO	P30536	P30536	0.363286393779515	0.363286393779515	0.109918725104391	0.222242723736656	10	P30536	TSPO	Translocator protein	TSPO_HUMAN	5	28.6352815895379	1.28635281589538	Stable
TMG / DMSO	Q92791	Q92791	0.3615442685196	0.3615442685196	0.0082177011830856	0.0904401202868693	10	Q92791	P3H4	Endoplasmic reticulum protein SC65	SC65_HUMAN	13	28.4800419052503	1.2848004190525	Stable
TMG / DMSO	P82914	P82914	0.357817190598372	0.357817190598372	0.00466955292967626	0.0776587288929235	10	P82914	MRPS15	28S ribosomal protein S15, mitochondrial	RT15_HUMAN	10	28.1485531943025	1.28148553194302	Stable
TMG / DMSO	Q7Z7K6	Q7Z7K6	0.356258563807476	0.356258563807476	0.320743102472021	0.335911919525164	10	Q7Z7K6	CENPV	Centromere protein V	CENPV_HUMAN	9	28.0101816685363	1.28010181668536	Stable
TMG / DMSO	P01893	P01893	0.355702794188234	0.355702794188234	0.212226384315109	0.279255014881823	10	P01893	HLA-H	Putative HLA class I histocompatibility antigen, alpha chain H	HLAH_HUMAN	1	27.9608777850204	1.2796087778502	Stable
TMG / DMSO	P57737	P57737	0.354592863633018	0.354592863633018	0.222320314709042	0.284994462665586	10	P57737	CORO7	Coronin-7	CORO7_HUMAN	36	27.8624695532405	1.27862469553241	Stable
TMG / DMSO	Q53F19	Q53F19	0.35406480045277	0.35406480045277	0.069971367834584	0.190276258109468	10	Q53F19	NCBP3	Nuclear cap-binding protein subunit 3	NCBP3_HUMAN	15	27.8156771924309	1.27815677192431	Stable
TMG / DMSO	Q00613	Q00613	0.353121959661926	0.353121959661926	0.0832795029415122	0.202206835332809	10	Q00613	HSF1	Heat shock factor protein 1	HSF1_HUMAN	15	27.7321734296208	1.27732173429621	Stable
TMG / DMSO	Q9Y6X9	Q9Y6X9	0.351882829584002	0.351882829584002	0.0115003047491095	0.098048541877278	10	Q9Y6X9	MORC2	ATPase MORC2	MORC2_HUMAN	29	27.6225114282531	1.27622511428253	Stable
TMG / DMSO	O95248	O95248	0.351152985892176	0.351152985892176	0.299988570735917	0.325431177094271	10	O95248	SBF1	Myotubularin-related protein 5	MTMR5_HUMAN	31	27.5579649192235	1.27557964919224	Stable
TMG / DMSO	P62841	P62841	0.349012035491652	0.349012035491652	0.047748571375107	0.165803707853193	10	P62841	RPS15	40S ribosomal protein S15	RS15_HUMAN	8	27.3688100855893	1.27368810085589	Stable
TMG / DMSO	O43920	O43920	0.347282804193558	0.347282804193558	0.0399319647224575	0.155785231071612	10	O43920	NDUFS5	NADH dehydrogenase [ubiquinone] iron-sulfur protein 5	NDUS5_HUMAN	9	27.216235783966	1.27216235783966	Stable
TMG / DMSO	Q4KMQ2	Q4KMQ2	0.346861921126539	0.346861921126539	0.0191045706408524	0.114086966280985	10	Q4KMQ2	ANO6	Anoctamin-6	ANO6_HUMAN	28	27.1791279070025	1.27179127907003	Stable
TMG / DMSO	Q9NZJ9	Q9NZJ9	0.345783227197549	0.345783227197549	0.287213767682697	0.319326931506026	10	Q9NZJ9	NUDT4	Diphosphoinositol polyphosphate phosphohydrolase 2	NUDT4_HUMAN	7	27.0840724205664	1.27084072420566	Stable
TMG / DMSO	P68402	P68402	0.345613392368956	0.345613392368956	0.136491927464267	0.236399104503641	10	P68402	PAFAH1B2	Platelet-activating factor acetylhydrolase IB subunit beta	PA1B2_HUMAN	13	27.0691128964149	1.27069112896415	Stable
TMG / DMSO	P27348	P27348	0.345421837969881	0.345421837969881	0.0927027980623134	0.210789466403294	10	P27348	YWHAQ	14-3-3 protein theta	1433T_HUMAN	25	27.0522423652048	1.27052242365205	Stable
TMG / DMSO	Q9H773	Q9H773	0.345232443902274	0.345232443902274	0.0482431053240892	0.1662853099518	10	Q9H773	DCTPP1	dCTP pyrophosphatase 1	DCTP1_HUMAN	15	27.0355643002637	1.27035564300264	Stable
TMG / DMSO	Q6PCB0	Q6PCB0	0.340656205518069	0.340656205518069	0.300060960661889	0.325431177094271	10	Q6PCB0	VWA1	von Willebrand factor A domain-containing protein 1	VWA1_HUMAN	18	26.6332450519134	1.26633245051913	Stable
TMG / DMSO	Q08AF3	Q08AF3	0.338954422513684	0.338954422513684	0.471558216944333	0.40388585323706	10	Q08AF3	SLFN5	Schlafen family member 5	SLFN5_HUMAN	23	26.483958302936	1.26483958302936	Stable
TMG / DMSO	Q9P0P0	Q9P0P0	0.338047902516838	0.338047902516838	0.263790095535347	0.307193421359011	10	Q9P0P0	RNF181	E3 ubiquitin-protein ligase RNF181	RN181_HUMAN	7	26.404506846949	1.26404506846949	Stable
TMG / DMSO	Q96NT5	Q96NT5	0.337083941716419	0.337083941716419	0.0766434720648611	0.195783482718204	10	Q96NT5	SLC46A1	Proton-coupled folate transporter	PCFT_HUMAN	2	26.3200757735135	1.26320075773513	Stable
TMG / DMSO	Q9H5N1	Q9H5N1	0.335533031068426	0.335533031068426	0.142523984280941	0.239532694435836	10	Q9H5N1	RABEP2	Rab GTPase-binding effector protein 2	RABE2_HUMAN	29	26.1843534762933	1.26184353476293	Stable
TMG / DMSO	O75935	O75935	0.334295502236354	0.334295502236354	0.334285643908126	0.341389694819153	10	O75935	DCTN3	Dynactin subunit 3	DCTN3_HUMAN	10	26.0761602577165	1.26076160257716	Stable
TMG / DMSO	Q9H0U9	Q9H0U9	0.334142012349435	0.334142012349435	0.0165283644323634	0.109649833508078	10	Q9H0U9	TSPYL1	Testis-specific Y-encoded-like protein 1	TSYL1_HUMAN	12	26.0627475920733	1.26062747592073	Stable
TMG / DMSO	Q8WWB7	Q8WWB7	0.331308306161842	0.331308306161842	0.839858165992711	0.540925824998397	10	Q8WWB7	GLMP	Glycosylated lysosomal membrane protein	GLMP_HUMAN	3	25.8153812525046	1.25815381252505	Stable
TMG / DMSO	Q7Z2E3	Q7Z2E3	0.33019545633603	0.33019545633603	0.575585601773521	0.444223602343746	10	Q7Z2E3	APTX	Aprataxin	APTX_HUMAN	13	25.7183686240824	1.25718368624082	Stable
TMG / DMSO	Q13443	Q13443	0.329070370631425	0.329070370631425	0.132708824492822	0.234678509156031	10	Q13443	ADAM9	Disintegrin and metalloproteinase domain-containing protein 9	ADAM9_HUMAN	30	25.6203653752009	1.25620365375201	Stable
TMG / DMSO	Q53H82	Q53H82	0.328915386659635	0.328915386659635	0.105958558616076	0.219316698456767	10	Q53H82	LACTB2	Endoribonuclease LACTB2	LACB2_HUMAN	20	25.6068711183439	1.25606871118344	Stable
TMG / DMSO	Q71DI3	Q71DI3	0.327595515614644	0.327595515614644	0.10905620232293	0.221914355339107	10	Q71DI3	H3C15	Histone H3.2	H32_HUMAN	20	25.4920103506239	1.25492010350624	Stable
TMG / DMSO	Q6ZVM7	Q6ZVM7	0.327449913633939	0.327449913633939	0.0786822881014119	0.198030296338925	10	Q6ZVM7	TOM1L2	TOM1-like protein 2	TM1L2_HUMAN	23	25.4793458839482	1.25479345883948	Stable
TMG / DMSO	P35637	P35637	0.326194824486422	0.326194824486422	0.137831462627635	0.236978646740561	10	P35637	FUS	RNA-binding protein FUS	FUS_HUMAN	19	25.3702311531775	1.25370231153177	Stable
TMG / DMSO	P62310	P62310	0.325659044244693	0.325659044244693	0.190442163088153	0.268376681456624	10	P62310	LSM3	U6 snRNA-associated Sm-like protein LSm3	LSM3_HUMAN	5	25.3236804826527	1.25323680482653	Stable
TMG / DMSO	Q6P1X5	Q6P1X5	0.325290633133063	0.325290633133063	0.202643345332598	0.275441112860576	10	Q6P1X5	TAF2	Transcription initiation factor TFIID subunit 2	TAF2_HUMAN	34	25.2916815220306	1.25291681522031	Stable
TMG / DMSO	Q7L8W6	Q7L8W6	0.323077650788049	0.323077650788049	0.350270497162693	0.348820942051111	10	Q7L8W6	DPH6	Diphthine--ammonia ligase	DPH6_HUMAN	9	25.0996411212524	1.25099641121252	Stable
TMG / DMSO	Q9BZK7	Q9BZK7	0.32206277554229	0.32206277554229	0.00573760202892654	0.0824025235870046	10	Q9BZK7	TBL1XR1	F-box-like/WD repeat-containing protein TBL1XR1	TBL1R_HUMAN	23	25.0116697342267	1.25011669734227	Stable
TMG / DMSO	P15374	P15374	0.321104879715478	0.321104879715478	0.0818769115907409	0.201192898740413	10	P15374	UCHL3	Ubiquitin carboxyl-terminal hydrolase isozyme L3	UCHL3_HUMAN	17	24.9286941863908	1.24928694186391	Stable
TMG / DMSO	Q5HYK3	Q5HYK3	0.320205184473744	0.320205184473744	0.135472409056107	0.235791341443021	10	Q5HYK3	COQ5	2-methoxy-6-polyprenyl-1,4-benzoquinol methylase, mitochondrial	COQ5_HUMAN	18	24.8508102892375	1.24850810289238	Stable
TMG / DMSO	Q9BRA2	Q9BRA2	0.320047015254749	0.320047015254749	0.271204321704693	0.310751702649262	10	Q9BRA2	TXNDC17	Thioredoxin domain-containing protein 17	TXD17_HUMAN	11	24.8371230773687	1.24837123077369	Stable
TMG / DMSO	P25398	P25398	0.31986495166328	0.31986495166328	0.238507055329788	0.294511175054188	10	P25398	RPS12	40S ribosomal protein S12	RS12_HUMAN	14	24.8213700178014	1.24821370017801	Stable
TMG / DMSO	Q16625	Q16625	0.319821816779681	0.319821816779681	0.0898337062535305	0.208080697711625	10	Q16625	OCLN	Occludin	OCLN_HUMAN	18	24.8176380615495	1.2481763806155	Stable
TMG / DMSO	Q6ZT21	Q6ZT21	0.317535452965129	0.317535452965129	0.648935612854485	0.473728509517362	10	Q6ZT21	TMPPE	Transmembrane protein with metallophosphoesterase domain	TMPPE_HUMAN	5	24.6199853973557	1.24619985397356	Stable
TMG / DMSO	Q587I9	Q587I9	0.316525890469837	0.316525890469837	0.0169292879610407	0.1102939847173	10	Q587I9	SFT2D3	Vesicle transport protein SFT2C	SFT2C_HUMAN	4	24.5328099027645	1.24532809902764	Stable
TMG / DMSO	P62888	P62888	0.313812795686043	0.313812795686043	0.175233262479576	0.258763698349811	10	P62888	RPL30	60S ribosomal protein L30	RL30_HUMAN	10	24.2988368091303	1.2429883680913	Stable
TMG / DMSO	A6NCW0;A8MUK1;C9J2P7;C9JJH3;C9JLJ4;C9JPN9;C9JVI0;D6R901;D6R9N7;D6RA61;D6RBQ6;D6RCP7;D6RJB6;Q0WX57;Q7RTZ2	A6NCW0;A8MUK1;C9J2P7;C9JJH3;C9JLJ4;C9JPN9;C9JVI0;D6R901;D6R9N7;D6RA61;D6RBQ6;D6RCP7;D6RJB6;Q0WX57;Q7RTZ2	0.312613548564271	0.312613548564271	0.335384059561906	0.341920098682329	10	A6NCW0;A8MUK1;C9J2P7;C9JJH3;C9JLJ4;C9JPN9;C9JVI0;D6R901;D6R9N7;D6RA61;D6RBQ6;D6RCP7;D6RJB6;Q0WX57;Q7RTZ2	USP17L3;USP17L5;USP17L15;USP17L10;USP17L13;USP17L12;USP17L11;USP17L21;USP17L18;USP17L22;USP17L17;USP17L19;USP17L20;USP17L24;USP17L1	Ubiquitin carboxyl-terminal hydrolase 17-like protein 3;Ubiquitin carboxyl-terminal hydrolase 17-like protein 5;Ubiquitin carboxyl-terminal hydrolase 17-like protein 15;Ubiquitin carboxyl-terminal hydrolase 17-like protein 10;Ubiquitin carboxyl-terminal hydrolase 17-like protein 13;Ubiquitin carboxyl-terminal hydrolase 17-like protein 12;Ubiquitin carboxyl-terminal hydrolase 17-like protein 11;Ub…	U17L3_HUMAN;U17L5_HUMAN;U17LF_HUMAN;U17LA_HUMAN;U17LD_HUMAN;UL17C_HUMAN;U17LB_HUMAN;U17LL_HUMAN;U17LI_HUMAN;U17LM_HUMAN;U17LH_HUMAN;U17LJ_HUMAN;U17LK_HUMAN;U17LO_HUMAN;U17L1_HUMAN	1	24.1955557416014	1.24195555741601	Stable
TMG / DMSO	O75817	O75817	0.312331928725216	0.312331928725216	0.447543504829244	0.39345633860189	10	O75817	POP7	Ribonuclease P protein subunit p20	POP7_HUMAN	4	24.1713146387146	1.24171314638715	Stable
TMG / DMSO	Q9BY67	Q9BY67	0.312200473648337	0.312200473648337	0.6218951088474	0.463646128666165	10	Q9BY67	CADM1	Cell adhesion molecule 1	CADM1_HUMAN	15	24.16	1.2416000094759	Stable
TMG / DMSO	Q9GZP8	Q9GZP8	0.31163747842659	0.31163747842659	0.145342505458526	0.240876174335672	10	Q9GZP8	IMUP	Immortalization up-regulated protein	IMUP_HUMAN	4	24.1115583814681	1.24111558381468	Stable
TMG / DMSO	O43909	O43909	0.310687989134164	0.310687989134164	0.329082933393711	0.339424356087959	10	O43909	EXTL3	Exostosin-like 3	EXTL3_HUMAN	4	24.0299029915905	1.24029902991591	Stable
TMG / DMSO	Q8N5M4	Q8N5M4	0.310667235252138	0.310667235252138	0.651168387451381	0.474850724531681	10	Q8N5M4	TTC9C	Tetratricopeptide repeat protein 9C	TTC9C_HUMAN	6	24.028118772898	1.24028118772898	Stable
TMG / DMSO	P04899	P04899	0.309635974175282	0.309635974175282	0.0219652582557844	0.121232104281467	10	P04899	GNAI2	Guanine nucleotide-binding protein G(i) subunit alpha-2	GNAI2_HUMAN	27	23.9394932046326	1.23939493204633	Stable
TMG / DMSO	Q14146	Q14146	0.30899855108481	0.30899855108481	0.160416805228318	0.24990832098663	10	Q14146	URB2	Unhealthy ribosome biogenesis protein 2 homolog	URB2_HUMAN	44	23.8847453594566	1.23884745359457	Stable
TMG / DMSO	Q9Y3A3	Q9Y3A3	0.308326044922537	0.308326044922537	0.210208244109379	0.278120254357164	10	Q9Y3A3	MOB4	MOB-like protein phocein	PHOCN_HUMAN	11	23.8270104693639	1.23827010469364	Stable
TMG / DMSO	Q8NHG8	Q8NHG8	0.308014391807833	0.308014391807833	0.255690184625895	0.30364396141892	10	Q8NHG8	ZNRF2	E3 ubiquitin-protein ligase ZNRF2	ZNRF2_HUMAN	6	23.8002640645775	1.23800264064578	Stable
TMG / DMSO	O75063	O75063	0.307585827827007	0.307585827827007	0.271540923822621	0.310982333469805	10	O75063	FAM20B	Glycosaminoglycan xylosylkinase	XYLK_HUMAN	12	23.7634936779958	1.23763493677996	Stable
TMG / DMSO	Q9UL54	Q9UL54	0.30743556826569	0.30743556826569	0.593911011355137	0.451645638264759	10	Q9UL54	TAOK2	Serine/threonine-protein kinase TAO2	TAOK2_HUMAN	39	23.750604134929	1.23750604134929	Stable
TMG / DMSO	P0DP23;P0DP24;P0DP25	P0DP23;P0DP24;P0DP25	0.307267013547915	0.307267013547915	0.327205495504555	0.338748625185923	10	P0DP23;P0DP24;P0DP25	CALM1;CALM2;CALM3	Calmodulin-1;Calmodulin-2;Calmodulin-3	CALM1_HUMAN;CALM2_HUMAN;CALM3_HUMAN	16	23.7361467970209	1.23736146797021	Stable
TMG / DMSO	Q92685	Q92685	0.304713235830336	0.304713235830336	0.294042358828153	0.322426071252964	10	Q92685	ALG3	Dol-P-Man:Man(5)GlcNAc(2)-PP-Dol alpha-1,3-mannosyltransferase	ALG3_HUMAN	4	23.5173097645269	1.23517309764527	Stable
TMG / DMSO	Q96LR5	Q96LR5	0.302485283213024	0.302485283213024	0.881531751264219	0.554086314782732	10	Q96LR5	UBE2E2	Ubiquitin-conjugating enzyme E2 E2	UB2E2_HUMAN	8	23.3267093072319	1.23326709307232	Stable
TMG / DMSO	O43765	O43765	0.300845504885678	0.300845504885678	0.214857088579578	0.280995705411901	10	O43765	SGTA	Small glutamine-rich tetratricopeptide repeat-containing protein alpha	SGTA_HUMAN	18	23.1866148481197	1.2318661484812	Stable
TMG / DMSO	Q8WZ82	Q8WZ82	0.29861824894098	0.29861824894098	0.137066955271726	0.236726366243235	10	Q8WZ82	OVCA2	Esterase OVCA2	OVCA2_HUMAN	8	22.9965840831758	1.22996584083176	Stable
TMG / DMSO	Q53HL2	Q53HL2	0.298560026616742	0.298560026616742	0.145760260824503	0.241302622212495	10	Q53HL2	CDCA8	Borealin	BOREA_HUMAN	11	22.9916204544825	1.22991620454482	Stable
TMG / DMSO	Q6GMV2	Q6GMV2	0.298518338924007	0.298518338924007	0.06591491540836	0.186079417265411	10	Q6GMV2	SMYD5	SET and MYND domain-containing protein 5	SMYD5_HUMAN	11	22.9880665760395	1.22988066576039	Stable
TMG / DMSO	P86790;P86791	P86790;P86791	0.297866052793815	0.297866052793815	0.00074338381330224	0.0450413173192553	10	P86790;P86791	CCZ1B;CCZ1	Vacuolar fusion protein CCZ1 homolog B;Vacuolar fusion protein CCZ1 homolog	CCZ1B_HUMAN;CCZ1_HUMAN	26	22.9324725144052	1.22932472514405	Stable
TMG / DMSO	Q5T280	Q5T280	0.297104645854948	0.297104645854948	0.389237328434925	0.366356777558776	10	Q5T280	SPOUT1	Putative methyltransferase C9orf114	CI114_HUMAN	13	22.8676099208938	1.22867609920894	Stable
TMG / DMSO	P57105	P57105	0.296415767915588	0.296415767915588	0.184253507752035	0.264833996349643	10	P57105	SYNJ2BP	Synaptojanin-2-binding protein	SYJ2B_HUMAN	8	22.8089554034602	1.2280895540346	Stable
TMG / DMSO	Q5R372	Q5R372	0.295652466730775	0.295652466730775	0.124219275523356	0.229066112110797	10	Q5R372	RABGAP1L	Rab GTPase-activating protein 1-like	RBG1L_HUMAN	21	22.7439968191159	1.22743996819116	Stable
TMG / DMSO	A6NE01	A6NE01	0.295534959512856	0.295534959512856	0.828539791597931	0.53654937263505	10	A6NE01	FAM186A	Protein FAM186A	F186A_HUMAN	1	22.733999752652	1.22733999752652	Stable
TMG / DMSO	O95816	O95816	0.294869241794619	0.294869241794619	0.0595615662857092	0.17979045799038	10	O95816	BAG2	BAG family molecular chaperone regulator 2	BAG2_HUMAN	21	22.6773783963843	1.22677378396384	Stable
TMG / DMSO	Q9BPU6	Q9BPU6	0.294778587525013	0.294778587525013	0.333812758667183	0.34124342500285	10	Q9BPU6	DPYSL5	Dihydropyrimidinase-related protein 5	DPYL5_HUMAN	24	22.6696699906457	1.22669669990646	Stable
TMG / DMSO	Q9BT09	Q9BT09	0.294361355361549	0.294361355361549	0.340561337420634	0.344107659711544	10	Q9BT09	CNPY3	Protein canopy homolog 3	CNPY3_HUMAN	13	22.6341986470133	1.22634198647013	Stable
TMG / DMSO	Q99574	Q99574	0.293962505962015	0.293962505962015	0.203055414152661	0.275662044275737	10	Q99574	SERPINI1	Neuroserpin	NEUS_HUMAN	6	22.6002997186109	1.22600299718611	Stable
TMG / DMSO	Q96A00	Q96A00	0.292188963982956	0.292188963982956	0.382206	0.363180097156461	10	Q96A00	PPP1R14A	Protein phosphatase 1 regulatory subunit 14A	PP14A_HUMAN	6	22.4496766302341	1.22449676630234	Stable
TMG / DMSO	P41223	P41223	0.291337601949992	0.291337601949992	0.0444996187483716	0.161562888587932	10	P41223	BUD31	Protein BUD31 homolog	BUD31_HUMAN	15	22.3774380426892	1.22377438042689	Stable
TMG / DMSO	Q9NZZ3	Q9NZZ3	0.291061673900404	0.291061673900404	0.0270172745534372	0.131599287494674	10	Q9NZZ3	CHMP5	Charged multivesicular body protein 5	CHMP5_HUMAN	9	22.3540345250439	1.22354034525044	Stable
TMG / DMSO	Q8NHQ8	Q8NHQ8	0.287575406372968	0.287575406372968	0.175584834944412	0.258965032367144	10	Q8NHQ8	RASSF8	Ras association domain-containing protein 8	RASF8_HUMAN	16	22.0587233808365	1.22058723380836	Stable
TMG / DMSO	O43251	O43251	0.286592538453004	0.286592538453004	0.086487748153385	0.204515305017405	10	O43251	RBFOX2	RNA binding protein fox-1 homolog 2	RFOX2_HUMAN	11	21.9755964938991	1.21975596493899	Stable
TMG / DMSO	O95639	O95639	0.284816662154157	0.284816662154157	0.175335079141457	0.258842799059896	10	O95639	CPSF4	Cleavage and polyadenylation specificity factor subunit 4	CPSF4_HUMAN	16	21.8255437801571	1.21825543780157	Stable
TMG / DMSO	P49761	P49761	0.284778523051211	0.284778523051211	0.844402397673308	0.542276257142984	10	P49761	CLK3	Dual specificity protein kinase CLK3	CLK3_HUMAN	16	21.8223232412286	1.21822323241229	Stable
TMG / DMSO	P14678	P14678	0.283529586206159	0.283529586206159	0.0549118082171198	0.174046557280337	10	P14678	SNRPB	Small nuclear ribonucleoprotein-associated proteins B and B'	RSMB_HUMAN	9	21.7169076505944	1.21716907650594	Stable
TMG / DMSO	Q9NXH9	Q9NXH9	0.282892849636857	0.282892849636857	0.0188102223923078	0.113784906844416	10	Q9NXH9	TRMT1	tRNA (guanine(26)-N(2))-dimethyltransferase	TRM1_HUMAN	27	21.663199483745	1.21663199483745	Stable
TMG / DMSO	Q16774	Q16774	0.28187306018948	0.28187306018948	0.0576784154298898	0.177945306269855	10	Q16774	GUK1	Guanylate kinase	KGUA_HUMAN	17	21.5772305137521	1.21577230513752	Stable
TMG / DMSO	P63208	P63208	0.281810167434116	0.281810167434116	0.239236792676833	0.294686434222733	10	P63208	SKP1	S-phase kinase-associated protein 1	SKP1_HUMAN	19	21.5719305992619	1.21571930599262	Stable
TMG / DMSO	Q9H4L7	Q9H4L7	0.280868636382014	0.280868636382014	0.515458654686721	0.422196740171734	10	Q9H4L7	SMARCAD1	SWI/SNF-related matrix-associated actin-dependent regulator of chromatin subfamily A containing DEAD/H box 1	SMRCD_HUMAN	31	21.4926162591125	1.21492616259113	Stable
TMG / DMSO	Q96SB8	Q96SB8	0.279623708366042	0.279623708366042	0.153998074845359	0.246438504159401	10	Q96SB8	SMC6	Structural maintenance of chromosomes protein 6	SMC6_HUMAN	30	21.3878232722471	1.21387823272247	Stable
TMG / DMSO	P30530	P30530	0.278392150831226	0.278392150831226	0.109390473177849	0.221981929743519	10	P30530	AXL	Tyrosine-protein kinase receptor UFO	UFO_HUMAN	21	21.2842446963261	1.21284244696326	Stable
TMG / DMSO	P31949	P31949	0.27836193687281	0.27836193687281	0.393434367160664	0.36810282314752	10	P31949	S100A11	Protein S100-A11	S10AB_HUMAN	11	21.2817047009354	1.21281704700935	Stable
TMG / DMSO	Q7L1T6	Q7L1T6	0.278294845033954	0.278294845033954	0.0168358300578225	0.1102939847173	10	Q7L1T6	CYB5R4	Cytochrome b5 reductase 4	NB5R4_HUMAN	17	21.276064684746	1.21276064684746	Stable
TMG / DMSO	P35251	P35251	0.277998413104002	0.277998413104002	0.00262807675895633	0.0633154939681342	10	P35251	RFC1	Replication factor C subunit 1	RFC1_HUMAN	30	21.251148535598	1.21251148535598	Stable
TMG / DMSO	Q9H9T3	Q9H9T3	0.277679233988318	0.277679233988318	0.254091081943373	0.302602635588176	10	Q9H9T3	ELP3	Elongator complex protein 3	ELP3_HUMAN	23	21.224326128551	1.21224326128551	Stable
TMG / DMSO	P09429	P09429	0.276382685058077	0.276382685058077	0.166354994308315	0.25236903033895	10	P09429	HMGB1	High mobility group protein B1	HMGB1_HUMAN	27	21.1154308587179	1.21115430858718	Stable
TMG / DMSO	P55210	P55210	0.276069608035238	0.276069608035238	0.830072735036765	0.537189928354257	10	P55210	CASP7	Caspase-7	CASP7_HUMAN	18	21.0891506377265	1.21089150637727	Stable
TMG / DMSO	Q6NXE6	Q6NXE6	0.275978459955502	0.275978459955502	0.167376785691912	0.252936132309104	10	Q6NXE6	ARMC6	Armadillo repeat-containing protein 6	ARMC6_HUMAN	21	21.081500583767	1.21081500583767	Stable
TMG / DMSO	P53602	P53602	0.275717691940293	0.275717691940293	0.0503721056064876	0.168516413720965	10	P53602	MVD	Diphosphomevalonate decarboxylase	MVD1_HUMAN	21	21.0596170059239	1.21059617005924	Stable
TMG / DMSO	P63272	P63272	0.275444185308161	0.275444185308161	0.370733264794958	0.358817167511498	10	P63272	SUPT4H1	Transcription elongation factor SPT4	SPT4H_HUMAN	7	21.0366686565956	1.21036668656596	Stable
TMG / DMSO	O14965	O14965	0.274281989987395	0.274281989987395	0.562309928141105	0.440017758545381	10	O14965	AURKA	Aurora kinase A	AURKA_HUMAN	18	20.9392041183881	1.20939204118388	Stable
TMG / DMSO	Q13574	Q13574	0.273329319363236	0.273329319363236	0.695744734495434	0.490921923847588	10	Q13574	DGKZ	Diacylglycerol kinase zeta	DGKZ_HUMAN	26	20.8593693705629	1.20859369370563	Stable
TMG / DMSO	Q9UKK9	Q9UKK9	0.273021315885586	0.273021315885586	0.138443729798874	0.237219447015103	10	Q9UKK9	NUDT5	ADP-sugar pyrophosphatase	NUDT5_HUMAN	19	20.8335696473545	1.20833569647354	Stable
TMG / DMSO	Q2TAL8	Q2TAL8	0.272690258551851	0.272690258551851	0.0197011463852325	0.114708127309174	10	Q2TAL8	QRICH1	Glutamine-rich protein 1	QRIC1_HUMAN	20	20.8058449731471	1.20805844973147	Stable
TMG / DMSO	Q86YT6	Q86YT6	0.272689415752626	0.272689415752626	0.173618323850192	0.258103713615044	10	Q86YT6	MIB1	E3 ubiquitin-protein ligase MIB1	MIB1_HUMAN	23	20.8057744003373	1.20805774400337	Stable
TMG / DMSO	Q8IY18	Q8IY18	0.272182813541031	0.272182813541031	0.0748207227417456	0.19385849832215	10	Q8IY18	SMC5	Structural maintenance of chromosomes protein 5	SMC5_HUMAN	29	20.7633609125673	1.20763360912567	Stable
TMG / DMSO	Q8WVK2	Q8WVK2	0.271117559222736	0.271117559222736	0.386576794146405	0.365080056789079	10	Q8WVK2	SNRNP27	U4/U6.U5 small nuclear ribonucleoprotein 27 kDa protein	SNR27_HUMAN	9	20.6742248124845	1.20674224812484	Stable
TMG / DMSO	Q9Y224	Q9Y224	0.270877880135618	0.270877880135618	0.107864043664342	0.220792816156747	10	Q9Y224	RTRAF	RNA transcription, translation and transport factor protein	RTRAF_HUMAN	22	20.6541785207755	1.20654178520776	Stable
TMG / DMSO	P50613	P50613	0.269324251082981	0.269324251082981	0.190306982493016	0.268311883449258	10	P50613	CDK7	Cyclin-dependent kinase 7	CDK7_HUMAN	8	20.524316744626	1.20524316744626	Stable
TMG / DMSO	Q92599	Q92599	0.268748278100584	0.268748278100584	0.468456327559191	0.402547245621496	10	Q92599	SEPTIN8	Septin-8	SEPT8_HUMAN	19	20.4762089374463	1.20476208937446	Stable
TMG / DMSO	Q99766	Q99766	0.26851668345028	0.26851668345028	0.525943738414198	0.426331	10	Q99766	DMAC2L	ATP synthase subunit s, mitochondrial	ATP5S_HUMAN	7	20.4568705427795	1.20456870542779	Stable
TMG / DMSO	Q8NCE2	Q8NCE2	0.267855049238917	0.267855049238917	0.0805629543610031	0.200110129411971	10	Q8NCE2	MTMR14	Myotubularin-related protein 14	MTMRE_HUMAN	18	20.4016404963415	1.20401640496342	Stable
TMG / DMSO	Q9BTT0	Q9BTT0	0.266844	0.266844	0.153836631225429	0.246438504159401	10	Q9BTT0	ANP32E	Acidic leucine-rich nuclear phosphoprotein 32 family member E	AN32E_HUMAN	14	20.3173271953753	1.20317327195375	Stable
TMG / DMSO	Q6R327	Q6R327	0.26625236404123	0.26625236404123	0.0171956986371166	0.1102939847173	10	Q6R327	RICTOR	Rapamycin-insensitive companion of mTOR	RICTR_HUMAN	106	20.2679609739165	1.20267960973916	Stable
TMG / DMSO	P83916	P83916	0.266084113500204	0.266084113500204	0.0116989759684463	0.0986433129841455	10	P83916	CBX1	Chromobox protein homolog 1	CBX1_HUMAN	13	20.2539358549283	1.20253935854928	Stable
TMG / DMSO	Q9NQZ2	Q9NQZ2	0.265825439395854	0.265825439395854	0.0916130632468053	0.209552502383587	10	Q9NQZ2	UTP3	Something about silencing protein 10	SAS10_HUMAN	19	20.2323763501514	1.20232376350151	Stable
TMG / DMSO	P55789	P55789	0.265570148379644	0.265570148379644	0.0702113159588288	0.19060978195321	10	P55789	GFER	FAD-linked sulfhydryl oxidase ALR	ALR_HUMAN	9	20.2111026026915	1.20211102602692	Stable
TMG / DMSO	O75448	O75448	0.264801386591286	0.264801386591286	0.0112789049612106	0.0972530588785893	10	O75448	MED24	Mediator of RNA polymerase II transcription subunit 24	MED24_HUMAN	26	20.147063369205	1.20147063369205	Stable
TMG / DMSO	Q969F9	Q969F9	0.264672636624528	0.264672636624528	0.696393517816699	0.491149285250323	10	Q969F9	HPS3	Hermansky-Pudlak syndrome 3 protein	HPS3_HUMAN	30	20.1363416021283	1.20136341602128	Stable
TMG / DMSO	P13646	P13646	0.263825920567726	0.263825920567726	0.152354388221075	0.245612294272279	10	P13646	KRT13	Keratin, type I cytoskeletal 13	K1C13_HUMAN	23	20.0658544081481	1.20065854408148	Stable
TMG / DMSO	O15270	O15270	0.263243897298839	0.263243897298839	0.307960727721587	0.328782917120331	10	O15270	SPTLC2	Serine palmitoyltransferase 2	SPTC2_HUMAN	24	20.017426275392	1.20017426275392	Stable
TMG / DMSO	P50583	P50583	0.262494513640313	0.262494513640313	0.236421462594255	0.293550236998125	10	P50583	NUDT2	Bis(5'-nucleosyl)-tetraphosphatase [asymmetrical]	AP4A_HUMAN	12	19.9551014313957	1.19955101431396	Stable
TMG / DMSO	O43752	O43752	0.262249315534406	0.262249315534406	0.00616250469244987	0.0842582459767691	10	O43752	STX6	Syntaxin-6	STX6_HUMAN	12	19.9347157895933	1.19934715789593	Stable
TMG / DMSO	Q9NQ29	Q9NQ29	0.259935228652737	0.259935228652737	0.278874274446848	0.315318680561246	10	Q9NQ29	LUC7L	Putative RNA-binding protein Luc7-like 1	LUC7L_HUMAN	17	19.7424943729951	1.19742494372995	Stable
TMG / DMSO	Q9H1A4	Q9H1A4	0.259255781151738	0.259255781151738	0.00917484236519659	0.0915334519563213	10	Q9H1A4	ANAPC1	Anaphase-promoting complex subunit 1	APC1_HUMAN	55	19.6861140701394	1.19686114070139	Stable
TMG / DMSO	Q02818	Q02818	0.259151529355536	0.259151529355536	0.151813440550862	0.245381423523371	10	Q02818	NUCB1	Nucleobindin-1	NUCB1_HUMAN	35	19.6774656439605	1.19677465643961	Stable
TMG / DMSO	P07711	P07711	0.258807389512452	0.258807389512452	0.0433122690710432	0.159766603307636	10	P07711	CTSL	Cathepsin L1	CATL1_HUMAN	9	19.6489212383506	1.19648921238351	Stable
TMG / DMSO	P14174	P14174	0.258595970978567	0.258595970978567	0.182111227361314	0.263741247906997	10	P14174	MIF	Macrophage migration inhibitory factor	MIF_HUMAN	11	19.6313886722903	1.1963138867229	Stable
TMG / DMSO	Q9BXK1	Q9BXK1	0.258547630874056	0.258547630874056	0.0401327439420471	0.155895370198147	10	Q9BXK1	KLF16	Krueppel-like factor 16	KLF16_HUMAN	8	19.6273802735758	1.19627380273576	Stable
TMG / DMSO	Q16576	Q16576	0.258538499466186	0.258538499466186	0.0801964667755175	0.199859960282317	10	Q16576	RBBP7	Histone-binding protein RBBP7	RBBP7_HUMAN	20	19.6266231052805	1.19626623105281	Stable
TMG / DMSO	O43826	O43826	0.257827734286537	0.257827734286537	0.476467345678787	0.405903381056295	10	O43826	SLC37A4	Glucose-6-phosphate exchanger SLC37A4	G6PT1_HUMAN	4	19.5677017847504	1.1956770178475	Stable
TMG / DMSO	P07602	P07602	0.255161049125639	0.255161049125639	0.199914035723092	0.273963012257771	10	P07602	PSAP	Prosaposin	SAP_HUMAN	40	19.3468963428186	1.19346896342819	Stable
TMG / DMSO	Q96PC3	Q96PC3	0.254573453479739	0.254573453479739	0.110416923403895	0.222386411515847	10	Q96PC3	AP1S3	AP-1 complex subunit sigma-3	AP1S3_HUMAN	4	19.2982974113562	1.19298297411356	Stable
TMG / DMSO	Q15814	Q15814	0.253631669946864	0.253631669946864	0.180375049177892	0.262427157401257	10	Q15814	TBCC	Tubulin-specific chaperone C	TBCC_HUMAN	15	19.2204455403612	1.19220445540361	Stable
TMG / DMSO	Q6P9B6	Q6P9B6	0.25323156234297	0.25323156234297	0.00111266873327957	0.0499396363623795	10	Q6P9B6	MEAK7	MTOR-associated protein MEAK7	MEAK7_HUMAN	14	19.1873863064154	1.19187386306415	Stable
TMG / DMSO	Q9H553	Q9H553	0.253017220593422	0.253017220593422	0.238876877726632	0.294686434222733	10	Q9H553	ALG2	Alpha-1,3/1,6-mannosyltransferase ALG2	ALG2_HUMAN	16	19.1696799065709	1.19169679906571	Stable
TMG / DMSO	Q9Y3D0	Q9Y3D0	0.252560312516231	0.252560312516231	0.515682563275839	0.422196740171734	10	Q9Y3D0	CIAO2B	Cytosolic iron-sulfur assembly component 2B	CIA2B_HUMAN	11	19.1319443030951	1.19131944303095	Stable
TMG / DMSO	Q8TDW0	Q8TDW0	0.252324940426374	0.252324940426374	0.130819001067146	0.233394753979819	10	Q8TDW0	LRRC8C	Volume-regulated anion channel subunit LRRC8C	LRC8C_HUMAN	30	19.1125098095439	1.19112509809544	Stable
TMG / DMSO	O00273	O00273	0.251788807519438	0.251788807519438	0.0157988052492798	0.108660628493749	10	O00273	DFFA	DNA fragmentation factor subunit alpha	DFFA_HUMAN	21	19.0682535599719	1.19068253559972	Stable
TMG / DMSO	Q9UM22	Q9UM22	0.25163626308948	0.25163626308948	0.239086004176852	0.294686434222733	10	Q9UM22	EPDR1	Mammalian ependymin-related protein 1	EPDR1_HUMAN	7	19.0556644554593	1.19055664455459	Stable
TMG / DMSO	P09496	P09496	0.25088593484194	0.25088593484194	0.44105289834027	0.390567269043931	10	P09496	CLTA	Clathrin light chain A	CLCA_HUMAN	14	18.9937611428226	1.18993761142823	Stable
TMG / DMSO	Q13107	Q13107	0.250737384383021	0.250737384383021	0.424481027979246	0.383262474009176	10	Q13107	USP4	Ubiquitin carboxyl-terminal hydrolase 4	UBP4_HUMAN	30	18.9815093035208	1.18981509303521	Stable
TMG / DMSO	P05423	P05423	0.250286850654867	0.250286850654867	0.0670079269678137	0.187388069582721	10	P05423	POLR3D	DNA-directed RNA polymerase III subunit RPC4	RPC4_HUMAN	11	18.944358823176	1.18944358823176	Stable
TMG / DMSO	P08134	P08134	0.249956328850508	0.249956328850508	0.276602339814567	0.314093027610055	10	P08134	RHOC	Rho-related GTP-binding protein RhoC	RHOC_HUMAN	13	18.9171117612977	1.18917111761298	Stable
TMG / DMSO	Q96K21	Q96K21	0.249887031841527	0.249887031841527	0.0126980856546252	0.101855318984695	10	Q96K21	ZFYVE19	Abscission/NoCut checkpoint regulator	ANCHR_HUMAN	9	18.9113999497084	1.18911399949708	Stable
TMG / DMSO	Q7KZN9	Q7KZN9	0.249290142374522	0.249290142374522	0.248365305515221	0.299973033121777	10	Q7KZN9	COX15	Cytochrome c oxidase assembly protein COX15 homolog	COX15_HUMAN	8	18.8622126444075	1.18862212644408	Stable
TMG / DMSO	P20742	P20742	0.249060275231767	0.249060275231767	0.863168126273452	0.547695189082284	10	P20742	PZP	Pregnancy zone protein	PZP_HUMAN	23	18.8432756273172	1.18843275627317	Stable
TMG / DMSO	Q9NQT5	Q9NQT5	0.248944286891236	0.248944286891236	0.108056021805931	0.220960240375419	10	Q9NQT5	EXOSC3	Exosome complex component RRP40	EXOS3_HUMAN	17	18.8337213696024	1.18833721369602	Stable
TMG / DMSO	P04049	P04049	0.248671250355165	0.248671250355165	0.731792816945072	0.50280874748503	10	P04049	RAF1	RAF proto-oncogene serine/threonine-protein kinase	RAF1_HUMAN	36	18.8112336804827	1.18811233680483	Stable
TMG / DMSO	Q15555	Q15555	0.247723999204087	0.247723999204087	0.0198107952583498	0.114708127309174	10	Q15555	MAPRE2	Microtubule-associated protein RP/EB family member 2	MARE2_HUMAN	19	18.733249674567	1.18733249674567	Stable
TMG / DMSO	Q9HCM4	Q9HCM4	0.247191419088156	0.247191419088156	0.143646276527509	0.240029717879541	10	Q9HCM4	EPB41L5	Band 4.1-like protein 5	E41L5_HUMAN	21	18.6894266241481	1.18689426624148	Stable
TMG / DMSO	P27448	P27448	0.246986252043146	0.246986252043146	0.0347606330112425	0.147280428929534	10	P27448	MARK3	MAP/microtubule affinity-regulating kinase 3	MARK3_HUMAN	64	18.6725488871174	1.18672548887117	Stable
TMG / DMSO	P61586	P61586	0.246929240199639	0.246929240199639	0.101853550868651	0.216366865122106	10	P61586	RHOA	Transforming protein RhoA	RHOA_HUMAN	10	18.6678593256281	1.18667859325628	Stable
TMG / DMSO	Q5SWX8	Q5SWX8	0.246810299809625	0.246810299809625	0.0937988681147155	0.211320454272241	10	Q5SWX8	ODR4	Protein odr-4 homolog	ODR4_HUMAN	20	18.6580763713182	1.18658076371318	Stable
TMG / DMSO	Q5TC12	Q5TC12	0.246489050360564	0.246489050360564	0.0109315670817177	0.0964854811407782	10	Q5TC12	ATPAF1	ATP synthase mitochondrial F1 complex assembly factor 1	ATPF1_HUMAN	16	18.6316573452077	1.18631657345208	Stable
TMG / DMSO	Q99805	Q99805	0.245990416519132	0.245990416519132	0.187293966728771	0.266166127635283	10	Q99805	TM9SF2	Transmembrane 9 superfamily member 2	TM9S2_HUMAN	17	18.5906621688459	1.18590662168846	Stable
TMG / DMSO	O75828	O75828	0.245533391293841	0.245533391293841	0.241138734375068	0.295812200438343	10	O75828	CBR3	Carbonyl reductase [NADPH] 3	CBR3_HUMAN	18	18.5531002872684	1.18553100287268	Stable
TMG / DMSO	Q4U2R6	Q4U2R6	0.24514902560001	0.24514902560001	0.354971122261346	0.350984097931504	10	Q4U2R6	MRPL51	39S ribosomal protein L51, mitochondrial	RM51_HUMAN	5	18.5215193406576	1.18521519340658	Stable
TMG / DMSO	Q9NTJ4	Q9NTJ4	0.244831390844406	0.244831390844406	0.403179039963063	0.372528244966529	10	Q9NTJ4	MAN2C1	Alpha-mannosidase 2C1	MA2C1_HUMAN	20	18.4954276103955	1.18495427610396	Stable
TMG / DMSO	P20645	P20645	0.243971392526184	0.243971392526184	0.298343298391174	0.324915511064682	10	P20645	M6PR	Cation-dependent mannose-6-phosphate receptor	MPRD_HUMAN	12	18.4248128939869	1.18424812893987	Stable
TMG / DMSO	P47813	P47813	0.243621195128132	0.243621195128132	0.303905059550458	0.327357714996518	10	P47813	EIF1AX	Eukaryotic translation initiation factor 1A, X-chromosomal	IF1AX_HUMAN	10	18.3960701402222	1.18396070140222	Stable
TMG / DMSO	Q6P179	Q6P179	0.242436727633765	0.242436727633765	0.0486640365476219	0.166911541545321	10	Q6P179	ERAP2	Endoplasmic reticulum aminopeptidase 2	ERAP2_HUMAN	36	18.2989056386484	1.18298905638648	Stable
TMG / DMSO	Q9UJY5	Q9UJY5	0.241993616522448	0.241993616522448	0.231250297350707	0.29001496536624	10	Q9UJY5	GGA1	ADP-ribosylation factor-binding protein GGA1	GGA1_HUMAN	15	18.2625767480789	1.18262576748079	Stable
TMG / DMSO	Q5T2E6	Q5T2E6	0.241985171819255	0.241985171819255	0.117171069549301	0.225547557136172	10	Q5T2E6	ARMH3	Armadillo-like helical domain-containing protein 3	ARMD3_HUMAN	18	18.2618845093117	1.18261884509312	Stable
TMG / DMSO	Q96AT9	Q96AT9	0.240670652459961	0.240670652459961	0.14885493941495	0.243305919949527	10	Q96AT9	RPE	Ribulose-phosphate 3-epimerase	RPE_HUMAN	10	18.1541786319298	1.1815417863193	Stable
TMG / DMSO	Q6GMV3	Q6GMV3	0.24048995706639	0.24048995706639	0.267737853319468	0.309021201699444	10	Q6GMV3	PTRHD1	Putative peptidyl-tRNA hydrolase PTRHD1	PTRD1_HUMAN	12	18.1393809246956	1.18139380924696	Stable
TMG / DMSO	P60059	P60059	0.239891424155194	0.239891424155194	0.318090274976192	0.334813688617945	10	P60059	SEC61G	Protein transport protein Sec61 subunit gamma	SC61G_HUMAN	2	18.0903784399195	1.18090378439919	Stable
TMG / DMSO	Q8NGA1	Q8NGA1	0.239816444958653	0.239816444958653	0.387033846710565	0.365353149507416	10	Q8NGA1	OR1M1	Olfactory receptor 1M1	OR1M1_HUMAN	1	18.0842412512822	1.18084241251282	Stable
TMG / DMSO	Q9BRP1	Q9BRP1	0.239719027819313	0.239719027819313	0.122332086529309	0.227814865872095	10	Q9BRP1	PDCD2L	Programmed cell death protein 2-like	PDD2L_HUMAN	16	18.0762679511146	1.18076267951115	Stable
TMG / DMSO	P42574	P42574	0.239655377002778	0.239655377002778	0.119369425614869	0.226453138533828	10	P42574	CASP3	Caspase-3	CASP3_HUMAN	17	18.0710586138222	1.18071058613822	Stable
TMG / DMSO	O60684	O60684	0.237608554772745	0.237608554772745	0.152796765598139	0.245738804380035	10	O60684	KPNA6	Importin subunit alpha-7	IMA7_HUMAN	30	17.903664184077	1.17903664184077	Stable
TMG / DMSO	Q96BD0	Q96BD0	0.236872735463939	0.236872735463939	0.98889257049505	0.584973225575046	10	Q96BD0	SLCO4A1	Solute carrier organic anion transporter family member 4A1	SO4A1_HUMAN	9	17.8435449836133	1.17843544983613	Stable
TMG / DMSO	Q13243	Q13243	0.23611778567183	0.23611778567183	0.054940075260931	0.174046557280337	10	Q13243	SRSF5	Serine/arginine-rich splicing factor 5	SRSF5_HUMAN	10	17.7818946113804	1.1778189461138	Stable
TMG / DMSO	P10606	P10606	0.236070011787793	0.236070011787793	0.241899997108169	0.295825479260477	10	P10606	COX5B	Cytochrome c oxidase subunit 5B, mitochondrial	COX5B_HUMAN	12	17.7779944070747	1.17777994407075	Stable
TMG / DMSO	P52815	P52815	0.235840080949568	0.235840080949568	0.330354931694866	0.339850173092269	10	P52815	MRPL12	39S ribosomal protein L12, mitochondrial	RM12_HUMAN	10	17.7592249275155	1.17759224927516	Stable
TMG / DMSO	Q86Y46	Q86Y46	0.234761947740653	0.234761947740653	0.508901047127871	0.419620161666841	10	Q86Y46	KRT73	Keratin, type II cytoskeletal 73	K2C73_HUMAN	6	17.6712557446332	1.17671255744633	Stable
TMG / DMSO	P84243	P84243	0.232484516212989	0.232484516212989	0.20355040880776	0.275825004779717	10	P84243	H3-3A	Histone H3.3	H33_HUMAN	4	17.4856469992425	1.17485646999242	Stable
TMG / DMSO	O95630	O95630	0.232084494179886	0.232084494179886	0.114833264721506	0.224735497906499	10	O95630	STAMBP	STAM-binding protein	STABP_HUMAN	20	17.4530757827774	1.17453075782777	Stable
TMG / DMSO	Q8NFH4	Q8NFH4	0.231430239625498	0.231430239625498	0.0904019833009087	0.208212394439648	10	Q8NFH4	NUP37	Nucleoporin Nup37	NUP37_HUMAN	13	17.3998235111655	1.17399823511166	Stable
TMG / DMSO	Q9UJF2	Q9UJF2	0.23137207483812	0.23137207483812	0.119437468179494	0.226453138533828	10	Q9UJF2	RASAL2	Ras GTPase-activating protein nGAP	NGAP_HUMAN	78	17.3950904262592	1.17395090426259	Stable
TMG / DMSO	P46020	P46020	0.230988466647841	0.230988466647841	0.105771136955143	0.219316698456767	10	P46020	PHKA1	Phosphorylase b kinase regulatory subunit alpha, skeletal muscle isoform	KPB1_HUMAN	25	17.3638795810864	1.17363879581086	Stable
TMG / DMSO	Q99873	Q99873	0.230464739735191	0.230464739735191	0.146139539039926	0.241664504360692	10	Q99873	PRMT1	Protein arginine N-methyltransferase 1	ANM1_HUMAN	33	17.3212818975037	1.17321281897504	Stable
TMG / DMSO	P25208	P25208	0.230219386802691	0.230219386802691	0.473374500792321	0.404634981069423	10	P25208	NFYB	Nuclear transcription factor Y subunit beta	NFYB_HUMAN	3	17.3013312688536	1.17301331268854	Stable
TMG / DMSO	Q9UBD5	Q9UBD5	0.229070469552469	0.229070469552469	0.00892491977156904	0.0907429314318587	10	Q9UBD5	ORC3	Origin recognition complex subunit 3	ORC3_HUMAN	24	17.2079533405496	1.1720795334055	Stable
TMG / DMSO	Q12834	Q12834	0.229064212298935	0.229064212298935	0.256295149133466	0.303871732188189	10	Q12834	CDC20	Cell division cycle protein 20 homolog	CDC20_HUMAN	16	17.2074449875927	1.17207444987593	Stable
TMG / DMSO	P48426	P48426	0.22847874944947	0.22847874944947	0.101736017881907	0.216243637391745	10	P48426	PIP4K2A	Phosphatidylinositol 5-phosphate 4-kinase type-2 alpha	PI42A_HUMAN	11	17.1598904586521	1.17159890458652	Stable
TMG / DMSO	P60033	P60033	0.228092639402377	0.228092639402377	0.137170036465462	0.236726366243235	10	P60033	CD81	CD81 antigen	CD81_HUMAN	6	17.1285390248988	1.17128539024899	Stable
TMG / DMSO	Q6ZSZ5	Q6ZSZ5	0.22808258610797	0.22808258610797	0.149512467910241	0.243568659301815	10	Q6ZSZ5	ARHGEF18	Rho guanine nucleotide exchange factor 18	ARHGI_HUMAN	26	17.1277228277469	1.17127722827747	Stable
TMG / DMSO	Q9NY27	Q9NY27	0.227014914118139	0.227014914118139	0.354866179959446	0.350984097931504	10	Q9NY27	PPP4R2	Serine/threonine-protein phosphatase 4 regulatory subunit 2	PP4R2_HUMAN	23	17.0410740742515	1.17041074074251	Stable
TMG / DMSO	Q8N884	Q8N884	0.226922543866758	0.226922543866758	0.0400597992798844	0.155785231071612	10	Q8N884	CGAS	Cyclic GMP-AMP synthase	CGAS_HUMAN	17	17.0335806213471	1.17033580621347	Stable
TMG / DMSO	Q96I59	Q96I59	0.226686035709076	0.226686035709076	0.0858096077220325	0.204212045669627	10	Q96I59	NARS2	Probable asparagine--tRNA ligase, mitochondrial	SYNM_HUMAN	21	17.0143962982096	1.1701439629821	Stable
TMG / DMSO	Q9Y4G8	Q9Y4G8	0.225970538819613	0.225970538819613	0.938049909458314	0.569973563811859	10	Q9Y4G8	RAPGEF2	Rap guanine nucleotide exchange factor 2	RPGF2_HUMAN	18	16.9563780223176	1.16956378022318	Stable
TMG / DMSO	Q9BTD8	Q9BTD8	0.225753458004961	0.225753458004961	0.140757728355146	0.238245567012858	10	Q9BTD8	RBM42	RNA-binding protein 42	RBM42_HUMAN	15	16.9387810423122	1.16938781042312	Stable
TMG / DMSO	Q8IXI1	Q8IXI1	0.225153567450159	0.225153567450159	0.049285137155036	0.167419189793731	10	Q8IXI1	RHOT2	Mitochondrial Rho GTPase 2	MIRO2_HUMAN	23	16.8901665496083	1.16890166549608	Stable
TMG / DMSO	P53350	P53350	0.224572924628875	0.224572924628875	0.00347104826462228	0.0681112239327092	10	P53350	PLK1	Serine/threonine-protein kinase PLK1	PLK1_HUMAN	37	16.8431311208763	1.16843131120876	Stable
TMG / DMSO	P49366	P49366	0.224271185373338	0.224271185373338	0.00382250342244431	0.0723150333000784	10	P49366	DHPS	Deoxyhypusine synthase	DHYS_HUMAN	18	16.818695968783	1.16818695968783	Stable
TMG / DMSO	Q9NXW9	Q9NXW9	0.223799738156046	0.223799738156046	0.262910090447292	0.306882624265801	10	Q9NXW9	ALKBH4	Alpha-ketoglutarate-dependent dioxygenase alkB homolog 4	ALKB4_HUMAN	12	16.7805279221884	1.16780527922188	Stable
TMG / DMSO	Q92973	Q92973	0.223790483900204	0.223790483900204	0.0938747266225262	0.211320454272241	10	Q92973	TNPO1	Transportin-1	TNPO1_HUMAN	52	16.7797788287307	1.16779778828731	Stable
TMG / DMSO	Q9NZ32	Q9NZ32	0.222382837754281	0.222382837754281	0.254264681332818	0.302602635588176	10	Q9NZ32	ACTR10	Actin-related protein 10	ARP10_HUMAN	20	16.6658916720623	1.16665891672062	Stable
TMG / DMSO	Q5JVS0	Q5JVS0	0.222358136562304	0.222358136562304	0.357002532913053	0.351743889478228	10	Q5JVS0	HABP4	Intracellular hyaluronan-binding protein 4	HABP4_HUMAN	10	16.6638941869143	1.16663894186914	Stable
TMG / DMSO	Q9C0H6	Q9C0H6	0.221834294334303	0.221834294334303	0.145686000056259	0.241246071108851	10	Q9C0H6	KLHL4	Kelch-like protein 4	KLHL4_HUMAN	20	16.6215412441751	1.16621541244175	Stable
TMG / DMSO	Q8N9M1	Q8N9M1	0.221526731872924	0.221526731872924	0.0962601591523718	0.213285487078069	10	Q8N9M1	C19orf47	Uncharacterized protein C19orf47	CS047_HUMAN	5	16.5966818080449	1.16596681808045	Stable
TMG / DMSO	Q8NG31	Q8NG31	0.221231703797576	0.221231703797576	0.96273710737573	0.577347042570417	10	Q8NG31	KNL1	Kinetochore scaffold 1	KNL1_HUMAN	47	16.5728404717963	1.16572840471796	Stable
TMG / DMSO	Q9Y2X7	Q9Y2X7	0.220955250356847	0.220955250356847	0.0347602912797477	0.147280428929534	10	Q9Y2X7	GIT1	ARF GTPase-activating protein GIT1	GIT1_HUMAN	40	16.5505045834653	1.16550504583465	Stable
TMG / DMSO	Q9BUB7	Q9BUB7	0.220826178917797	0.220826178917797	0.547248528012909	0.434677468250021	10	Q9BUB7	TMEM70	Transmembrane protein 70, mitochondrial	TMM70_HUMAN	7	16.5400778002491	1.16540077800249	Stable
TMG / DMSO	Q15417	Q15417	0.220788532124278	0.220788532124278	0.00894277032363305	0.0907429314318587	10	Q15417	CNN3	Calponin-3	CNN3_HUMAN	21	16.5370367535425	1.16537036753543	Stable
TMG / DMSO	P62263	P62263	0.220703329174242	0.220703329174242	0.0227654061071576	0.12338439922582	10	P62263	RPS14	40S ribosomal protein S14	RS14_HUMAN	15	16.5301544909431	1.16530154490943	Stable
TMG / DMSO	Q9BSR8	Q9BSR8	0.22045685514339	0.22045685514339	0.248627031025771	0.299994672935018	10	Q9BSR8	YIPF4	Protein YIPF4	YIPF4_HUMAN	4	16.5102478559473	1.16510247855947	Stable
TMG / DMSO	Q9Y2H0	Q9Y2H0	0.220165253541712	0.220165253541712	0.0961240337821866	0.213285487078069	10	Q9Y2H0	DLGAP4	Disks large-associated protein 4	DLGP4_HUMAN	16	16.4867008549273	1.16486700854927	Stable
TMG / DMSO	Q15102	Q15102	0.2197168933456	0.2197168933456	0.0106476681399589	0.0956588991948265	10	Q15102	PAFAH1B3	Platelet-activating factor acetylhydrolase IB subunit gamma	PA1B3_HUMAN	15	16.4505047887443	1.16450504788744	Stable
TMG / DMSO	Q7Z5L9	Q7Z5L9	0.219356524200684	0.219356524200684	0.119882167092222	0.226626119904751	10	Q7Z5L9	IRF2BP2	Interferon regulatory factor 2-binding protein 2	I2BP2_HUMAN	38	16.4214203829156	1.16421420382916	Stable
TMG / DMSO	Q96KQ4	Q96KQ4	0.218232513927937	0.218232513927937	0.451210516461817	0.395006179719774	10	Q96KQ4	PPP1R13B	Apoptosis-stimulating of p53 protein 1	ASPP1_HUMAN	5	16.3307512493598	1.1633075124936	Stable
TMG / DMSO	O00505	O00505	0.217847058393055	0.217847058393055	0.100393260777139	0.215720514892148	10	O00505	KPNA3	Importin subunit alpha-4	IMA4_HUMAN	20	16.2996744513902	1.1629967445139	Stable
TMG / DMSO	O00762	O00762	0.217744134332289	0.217744134332289	0.241857106827417	0.295825479260477	10	O00762	UBE2C	Ubiquitin-conjugating enzyme E2 C	UBE2C_HUMAN	13	16.291377751498	1.16291377751498	Stable
TMG / DMSO	P40123	P40123	0.217465110946113	0.217465110946113	0.179985345414095	0.262240697023782	10	P40123	CAP2	Adenylyl cyclase-associated protein 2	CAP2_HUMAN	26	16.2688886768885	1.16268888676889	Stable
TMG / DMSO	P30260	P30260	0.216541442547749	0.216541442547749	0.117211767810031	0.225547557136172	10	P30260	CDC27	Cell division cycle protein 27 homolog	CDC27_HUMAN	26	16.194472723661	1.16194472723661	Stable
TMG / DMSO	O94915	O94915	0.216255975894273	0.216255975894273	0.0128693881510497	0.102332057256078	10	O94915	FRYL	Protein furry homolog-like	FRYL_HUMAN	141	16.1714835506817	1.16171483550682	Stable
TMG / DMSO	Q5H9R7	Q5H9R7	0.215892004993165	0.215892004993165	0.051315713227164	0.169437612938869	10	Q5H9R7	PPP6R3	Serine/threonine-protein phosphatase 6 regulatory subunit 3	PP6R3_HUMAN	47	16.1421788777574	1.16142178877757	Stable
TMG / DMSO	P60903	P60903	0.215736754855302	0.215736754855302	0.133906510530097	0.234971858879999	10	P60903	S100A10	Protein S100-A10	S10AA_HUMAN	13	16.1296813515078	1.16129681351508	Stable
TMG / DMSO	Q8WVT3	Q8WVT3	0.214737586024518	0.214737586024518	0.56201397327734	0.439900606718251	10	Q8WVT3	TRAPPC12	Trafficking protein particle complex subunit 12	TPC12_HUMAN	22	16.049281139877	1.16049281139877	Stable
TMG / DMSO	P61081	P61081	0.214492893981724	0.214492893981724	0.180589512168811	0.262612159827789	10	P61081	UBE2M	NEDD8-conjugating enzyme Ubc12	UBC12_HUMAN	11	16.0295999689565	1.16029599968956	Stable
TMG / DMSO	Q9NZA1	Q9NZA1	0.214431385983163	0.214431385983163	0.777010436936641	0.519408959777287	10	Q9NZA1	CLIC5	Chloride intracellular channel protein 5	CLIC5_HUMAN	13	16.0246532573276	1.16024653257328	Stable
TMG / DMSO	O75815	O75815	0.214178583990624	0.214178583990624	0.00865727971596175	0.0906117207716544	10	O75815	BCAR3	Breast cancer anti-estrogen resistance protein 3	BCAR3_HUMAN	32	16.0043241558875	1.16004324155888	Stable
TMG / DMSO	Q9Y5L4	Q9Y5L4	0.214087045463307	0.214087045463307	0.245803502014881	0.298270981133867	10	Q9Y5L4	TIMM13	Mitochondrial import inner membrane translocase subunit Tim13	TIM13_HUMAN	7	15.9969639530587	1.15996963953059	Stable
TMG / DMSO	Q9UJX3	Q9UJX3	0.213674808269027	0.213674808269027	0.193143464128345	0.270095555601144	10	Q9UJX3	ANAPC7	Anaphase-promoting complex subunit 7	APC7_HUMAN	28	15.9638235939113	1.15963823593911	Stable
TMG / DMSO	O00541	O00541	0.213316410541408	0.213316410541408	0.0796595916333749	0.199367554106549	10	O00541	PES1	Pescadillo homolog	PESC_HUMAN	30	15.9350191634881	1.15935019163488	Stable
TMG / DMSO	Q8NEZ5	Q8NEZ5	0.213084913425947	0.213084913425947	0.0432325650393054	0.159766603307636	10	Q8NEZ5	FBXO22	F-box only protein 22	FBX22_HUMAN	18	15.9164175404229	1.15916417540423	Stable
TMG / DMSO	O94817	O94817	0.212750593482646	0.212750593482646	0.797488344022918	0.525558751849802	10	O94817	ATG12	Ubiquitin-like protein ATG12	ATG12_HUMAN	4	15.8895590019268	1.15889559001927	Stable
TMG / DMSO	O94919	O94919	0.21274603829608	0.21274603829608	0.0902647028552115	0.208080697711625	10	O94919	ENDOD1	Endonuclease domain-containing 1 protein	ENDD1_HUMAN	15	15.8891930911044	1.15889193091104	Stable
TMG / DMSO	Q99447	Q99447	0.212083206864798	0.212083206864798	0.00878736760564109	0.0907429314318587	10	Q99447	PCYT2	Ethanolamine-phosphate cytidylyltransferase	PCY2_HUMAN	23	15.8359612199739	1.15835961219974	Stable
TMG / DMSO	Q9H3Z4	Q9H3Z4	0.211829893361289	0.211829893361289	0.573767951964185	0.443653885154791	10	Q9H3Z4	DNAJC5	DnaJ homolog subfamily C member 5	DNJC5_HUMAN	10	15.8156241172387	1.15815624117239	Stable
TMG / DMSO	P57735	P57735	0.211140048196214	0.211140048196214	0.82061604330156	0.533504125768895	10	P57735	RAB25	Ras-related protein Rab-25	RAB25_HUMAN	9	15.7602584663642	1.15760258466364	Stable
TMG / DMSO	Q9NX08	Q9NX08	0.211010697481734	0.211010697481734	0.411793315529844	0.377127201435157	10	Q9NX08	COMMD8	COMM domain-containing protein 8	COMD8_HUMAN	10	15.7498799730071	1.15749879973007	Stable
TMG / DMSO	P51784	P51784	0.210909067521756	0.210909067521756	0.0163033749461329	0.109465517495464	10	P51784	USP11	Ubiquitin carboxyl-terminal hydrolase 11	UBP11_HUMAN	33	15.7417263154406	1.15741726315441	Stable
TMG / DMSO	Q9Y2Y0	Q9Y2Y0	0.210334045364024	0.210334045364024	0.0567575950501845	0.176827390896898	10	Q9Y2Y0	ARL2BP	ADP-ribosylation factor-like protein 2-binding protein	AR2BP_HUMAN	8	15.6956037505946	1.15695603750595	Stable
TMG / DMSO	Q9Y3D5	Q9Y3D5	0.210134503445779	0.210134503445779	0.150576787497509	0.244180159300405	10	Q9Y3D5	MRPS18C	28S ribosomal protein S18c, mitochondrial	RT18C_HUMAN	4	15.6796027763199	1.1567960277632	Stable
TMG / DMSO	Q8WVC6	Q8WVC6	0.210094034556609	0.210094034556609	0.287877484589166	0.319649744896836	10	Q8WVC6	DCAKD	Dephospho-CoA kinase domain-containing protein	DCAKD_HUMAN	13	15.6763579052745	1.15676357905275	Stable
TMG / DMSO	Q9BQE3	Q9BQE3	0.209774322486451	0.209774322486451	0.104001227957558	0.217726743254072	10	Q9BQE3	TUBA1C	Tubulin alpha-1C chain	TBA1C_HUMAN	4	15.650725994691	1.15650725994691	Stable
TMG / DMSO	Q5M9N0	Q5M9N0	0.209156903649782	0.209156903649782	0.629551323420115	0.466198615908745	10	Q5M9N0	CCDC158	Coiled-coil domain-containing protein 158	CD158_HUMAN	2	15.6012424534329	1.15601242453433	Stable
TMG / DMSO	Q6AI12	Q6AI12	0.208643431219481	0.208643431219481	0.631079354186753	0.466524133053269	10	Q6AI12	ANKRD40	Ankyrin repeat domain-containing protein 40	ANR40_HUMAN	9	15.5601059087308	1.15560105908731	Stable
TMG / DMSO	Q9H1I8	Q9H1I8	0.207887164204209	0.207887164204209	0.18914069197555	0.267356767604537	10	Q9H1I8	ASCC2	Activating signal cointegrator 1 complex subunit 2	ASCC2_HUMAN	23	15.4995446732162	1.15499544673216	Stable
TMG / DMSO	P60981	P60981	0.207880333330889	0.207880333330889	0.197780648215288	0.272809454354288	10	P60981	DSTN	Destrin	DEST_HUMAN	23	15.4989978071994	1.15498997807199	Stable
TMG / DMSO	P53634	P53634	0.207710897406459	0.207710897406459	0.115446468988189	0.225006936826673	10	P53634	CTSC	Dipeptidyl peptidase 1	CATC_HUMAN	19	15.4854339355679	1.15485433935568	Stable
TMG / DMSO	O75608	O75608	0.207666646186557	0.207666646186557	0.254078101283085	0.302602635588176	10	O75608	LYPLA1	Acyl-protein thioesterase 1	LYPA1_HUMAN	12	15.4818917504114	1.15481891750411	Stable
TMG / DMSO	O00471	O00471	0.207503820247034	0.207503820247034	0.0782008221542199	0.197604617762624	10	O00471	EXOC5	Exocyst complex component 5	EXOC5_HUMAN	30	15.4688589292478	1.15468858929248	Stable
TMG / DMSO	P55735	P55735	0.207229536525427	0.207229536525427	0.144169158582314	0.240182996233301	10	P55735	SEC13	Protein SEC13 homolog	SEC13_HUMAN	21	15.4469081932993	1.15446908193299	Stable
TMG / DMSO	Q96JJ3	Q96JJ3	0.207007951445859	0.207007951445859	0.00132367255249586	0.0524427965817791	10	Q96JJ3	ELMO2	Engulfment and cell motility protein 2	ELMO2_HUMAN	24	15.4291779404164	1.15429177940416	Stable
TMG / DMSO	Q5SNT2	Q5SNT2	0.206379456302412	0.206379456302412	0.00281490915073183	0.0645290680224582	10	Q5SNT2	TMEM201	Transmembrane protein 201	TM201_HUMAN	16	15.3789033668703	1.1537890336687	Stable
TMG / DMSO	Q00536	Q00536	0.206287628058055	0.206287628058055	0.665462544002675	0.479702619012732	10	Q00536	CDK16	Cyclin-dependent kinase 16	CDK16_HUMAN	26	15.3715596770057	1.15371559677006	Stable
TMG / DMSO	P23921	P23921	0.206142189064176	0.206142189064176	0.0480774104841403	0.166130787749907	10	P23921	RRM1	Ribonucleoside-diphosphate reductase large subunit	RIR1_HUMAN	50	15.3599295837862	1.15359929583786	Stable
TMG / DMSO	P36873	P36873	0.206052151906533	0.206052151906533	0.241929152643875	0.295825479260477	10	P36873	PPP1CC	Serine/threonine-protein phosphatase PP1-gamma catalytic subunit	PP1G_HUMAN	22	15.3527303103661	1.15352730310366	Stable
TMG / DMSO	Q14181	Q14181	0.205953310163693	0.205953310163693	0.0380282082482628	0.152703692271376	10	Q14181	POLA2	DNA polymerase alpha subunit B	DPOA2_HUMAN	19	15.3448275492029	1.15344827549203	Stable
TMG / DMSO	Q53EP0	Q53EP0	0.205408828931702	0.205408828931702	0.276363551479825	0.314054236060187	10	Q53EP0	FNDC3B	Fibronectin type III domain-containing protein 3B	FND3B_HUMAN	28	15.3013039753371	1.15301303975337	Stable
TMG / DMSO	Q5FYB0	Q5FYB0	0.205089427980818	0.205089427980818	0.13489671115771	0.235474584385009	10	Q5FYB0	ARSJ	Arylsulfatase J	ARSJ_HUMAN	2	15.2757800297024	1.15275780029702	Stable
TMG / DMSO	Q92947	Q92947	0.203707829810244	0.203707829810244	0.0958450870029209	0.213285487078069	10	Q92947	GCDH	Glutaryl-CoA dehydrogenase, mitochondrial	GCDH_HUMAN	15	15.1654389204689	1.15165438920469	Stable
TMG / DMSO	Q9BZD4	Q9BZD4	0.203494298627297	0.203494298627297	0.703144926588003	0.492845054517031	10	Q9BZD4	NUF2	Kinetochore protein Nuf2	NUF2_HUMAN	15	15.148394713668	1.15148394713668	Stable
TMG / DMSO	Q9Y5S9	Q9Y5S9	0.203389864493655	0.203389864493655	0.305856918492776	0.3281828530264	10	Q9Y5S9	RBM8A	RNA-binding protein 8A	RBM8A_HUMAN	12	15.1400596274146	1.15140059627415	Stable
TMG / DMSO	Q9BZG1	Q9BZG1	0.202630084699955	0.202630084699955	0.0895605560862373	0.207788779566064	10	Q9BZG1	RAB34	Ras-related protein Rab-34	RAB34_HUMAN	17	15.0794383201888	1.15079438320189	Stable
TMG / DMSO	Q13427	Q13427	0.201662046518929	0.201662046518929	0.338809847977524	0.343365171751146	10	Q13427	PPIG	Peptidyl-prolyl cis-trans isomerase G	PPIG_HUMAN	14	15.002246730416	1.15002246730416	Stable
TMG / DMSO	Q9BX68	Q9BX68	0.201650174905546	0.201650174905546	0.372152305428961	0.359581909064178	10	Q9BX68	HINT2	Histidine triad nucleotide-binding protein 2, mitochondrial	HINT2_HUMAN	8	15.001300406657	1.15001300406657	Stable
TMG / DMSO	Q9UHA4	Q9UHA4	0.201631223908467	0.201631223908467	0.0459505276419506	0.163482187479173	10	Q9UHA4	LAMTOR3	Ragulator complex protein LAMTOR3	LTOR3_HUMAN	5	14.9997897790245	1.14999789779024	Stable
TMG / DMSO	P35813	P35813	0.201555874100792	0.201555874100792	0.347982035800607	0.347346926725809	10	P35813	PPM1A	Protein phosphatase 1A	PPM1A_HUMAN	20	14.9937836685747	1.14993783668575	Stable
TMG / DMSO	Q9Y6M5	Q9Y6M5	0.200428445490125	0.200428445490125	0.145308411642076	0.240876174335672	10	Q9Y6M5	SLC30A1	Zinc transporter 1	ZNT1_HUMAN	12	14.903954125054	1.14903954125054	Stable
TMG / DMSO	P00441	P00441	0.199917251119345	0.199917251119345	0.0366307811047776	0.150760926889407	10	P00441	SOD1	Superoxide dismutase [Cu-Zn]	SODC_HUMAN	22	14.8632470818851	1.14863247081885	Stable
TMG / DMSO	P41743	P41743	0.199742064305429	0.199742064305429	0.436928425345487	0.388645981646755	10	P41743	PRKCI	Protein kinase C iota type	KPCI_HUMAN	26	14.8493000563324	1.14849300056332	Stable
TMG / DMSO	Q58FF6	Q58FF6	0.198985083663136	0.198985083663136	0.766523477686622	0.51610579090797	10	Q58FF6	HSP90AB4P	Putative heat shock protein HSP 90-beta 4	H90B4_HUMAN	3	14.7890545504387	1.14789054550439	Stable
TMG / DMSO	Q96EY8	Q96EY8	0.198383601497195	0.198383601497195	0.92839616585188	0.567529041689097	10	Q96EY8	MMAB	Corrinoid adenosyltransferase	MMAB_HUMAN	11	14.7412071699958	1.14741207169996	Stable
TMG / DMSO	Q9UMS0	Q9UMS0	0.197602879397103	0.197602879397103	0.594068383003448	0.451708214376737	10	Q9UMS0	NFU1	NFU1 iron-sulfur cluster scaffold homolog, mitochondrial	NFU1_HUMAN	8	14.6791311529265	1.14679131152927	Stable
TMG / DMSO	Q9Y4P1	Q9Y4P1	0.197579062245193	0.197579062245193	0.208971228933024	0.277827826135044	10	Q9Y4P1	ATG4B	Cysteine protease ATG4B	ATG4B_HUMAN	19	14.6772379546657	1.14677237954666	Stable
TMG / DMSO	Q12972	Q12972	0.197302838166025	0.197302838166025	0.102583902744535	0.217304492574339	10	Q12972	PPP1R8	Nuclear inhibitor of protein phosphatase 1	PP1R8_HUMAN	20	14.6552835004764	1.14655283500476	Stable
TMG / DMSO	Q8NI27	Q8NI27	0.196596084981355	0.196596084981355	0.0763411688812915	0.195599860302321	10	Q8NI27	THOC2	THO complex subunit 2	THOC2_HUMAN	64	14.5991294697791	1.14599129469779	Stable
TMG / DMSO	Q14696	Q14696	0.195938844632939	0.195938844632939	0.153731392321254	0.246429005117151	10	Q14696	MESD	LRP chaperone MESD	MESD_HUMAN	16	14.5469340882958	1.14546934088296	Stable
TMG / DMSO	O96011	O96011	0.19579173401135	0.19579173401135	0.316552781087898	0.333809207892164	10	O96011	PEX11B	Peroxisomal membrane protein 11B	PX11B_HUMAN	14	14.5352544116625	1.14535254411663	Stable
TMG / DMSO	Q8WW22	Q8WW22	0.195461216293042	0.195461216293042	0.289346536055982	0.320292683625635	10	Q8WW22	DNAJA4	DnaJ homolog subfamily A member 4	DNJA4_HUMAN	13	14.5090176853523	1.14509017685352	Stable
TMG / DMSO	Q96IF1	Q96IF1	0.195295280038626	0.195295280038626	0.939256343144073	0.570103421585135	10	Q96IF1	AJUBA	LIM domain-containing protein ajuba	AJUBA_HUMAN	15	14.4958478162859	1.14495847816286	Stable
TMG / DMSO	O00629	O00629	0.195016786018464	0.195016786018464	0.547690816062361	0.434856532853526	10	O00629	KPNA4	Importin subunit alpha-3	IMA3_HUMAN	16	14.4737479749399	1.1447374797494	Stable
TMG / DMSO	P15151	P15151	0.19488392586006	0.19488392586006	0.947054039288524	0.572668318460123	10	P15151	PVR	Poliovirus receptor	PVR_HUMAN	6	14.463206384674	1.14463206384674	Stable
TMG / DMSO	Q9NUQ7	Q9NUQ7	0.194708763961059	0.194708763961059	0.173443349451026	0.258018462538477	10	Q9NUQ7	UFSP2	Ufm1-specific protease 2	UFSP2_HUMAN	23	14.4493099097179	1.14449309909718	Stable
TMG / DMSO	P67775	P67775	0.194322973588022	0.194322973588022	0.138012426419569	0.236978646740561	10	P67775	PPP2CA	Serine/threonine-protein phosphatase 2A catalytic subunit alpha isoform	PP2AA_HUMAN	16	14.4187091675557	1.14418709167556	Stable
TMG / DMSO	P39687	P39687	0.19425446905077	0.19425446905077	0.031866794332887	0.141373809009164	10	P39687	ANP32A	Acidic leucine-rich nuclear phosphoprotein 32 family member A	AN32A_HUMAN	20	14.413276269811	1.14413276269811	Stable
TMG / DMSO	Q709F0	Q709F0	0.194079629240505	0.194079629240505	0.193517676032466	0.270350195123417	10	Q709F0	ACAD11	Acyl-CoA dehydrogenase family member 11	ACD11_HUMAN	25	14.399411396877	1.14399411396877	Stable
TMG / DMSO	Q9UGR2	Q9UGR2	0.193472609183361	0.193472609183361	0.866129268645167	0.548422974453129	10	Q9UGR2	ZC3H7B	Zinc finger CCCH domain-containing protein 7B	Z3H7B_HUMAN	29	14.3512874842265	1.14351287484226	Stable
TMG / DMSO	P17900	P17900	0.192887013270424	0.192887013270424	0.00646689286974951	0.0845757119661153	10	P17900	GM2A	Ganglioside GM2 activator	SAP3_HUMAN	11	14.3048812402735	1.14304881240274	Stable
TMG / DMSO	Q8IUX1	Q8IUX1	0.192703477737465	0.192703477737465	0.900521236565258	0.559720607415703	10	Q8IUX1	TMEM126B	Complex I assembly factor TMEM126B, mitochondrial	T126B_HUMAN	6	14.2903406254411	1.14290340625441	Stable
TMG / DMSO	P0CG13	P0CG13	0.192330609338719	0.192330609338719	0.128686309905819	0.23195617630979	10	P0CG13	CHTF8	Chromosome transmission fidelity protein 8 homolog	CTF8_HUMAN	3	14.2608057975292	1.14260805797529	Stable
TMG / DMSO	Q99470	Q99470	0.192070500786243	0.192070500786243	0.757743028582214	0.512760266365742	10	Q99470	SDF2	Stromal cell-derived factor 2	SDF2_HUMAN	10	14.2402071727757	1.14240207172776	Stable
TMG / DMSO	Q16537	Q16537	0.191947906122409	0.191947906122409	0.00343475037225112	0.0681112239327092	10	Q16537	PPP2R5E	Serine/threonine-protein phosphatase 2A 56 kDa regulatory subunit epsilon isoform	2A5E_HUMAN	25	14.2304998927485	1.14230499892748	Stable
TMG / DMSO	Q14108	Q14108	0.191803529404983	0.191803529404983	0.0978475907961251	0.213821687696872	10	Q14108	SCARB2	Lysosome membrane protein 2	SCRB2_HUMAN	16	14.2190689257454	1.14219068925745	Stable
TMG / DMSO	Q9BY76	Q9BY76	0.191471420250976	0.191471420250976	0.122197589052519	0.227814865872095	10	Q9BY76	ANGPTL4	Angiopoietin-related protein 4	ANGL4_HUMAN	9	14.1928	1.1419277866239	Stable
TMG / DMSO	P21291	P21291	0.191405176004992	0.191405176004992	0.18802192658626	0.266652501259533	10	P21291	CSRP1	Cysteine and glycine-rich protein 1	CSRP1_HUMAN	16	14.1875353915425	1.14187535391543	Stable
TMG / DMSO	Q8IWA0	Q8IWA0	0.191392332904257	0.191392332904257	0.101267226560612	0.215860050611095	10	Q8IWA0	WDR75	WD repeat-containing protein 75	WDR75_HUMAN	36	14.186518880464	1.14186518880464	Stable
TMG / DMSO	P25325	P25325	0.190899973592869	0.190899973592869	0.0516958805685903	0.170039594040809	10	P25325	MPST	3-mercaptopyruvate sulfurtransferase	THTM_HUMAN	18	14.1475562432756	1.14147556243276	Stable
TMG / DMSO	Q8N6R0	Q8N6R0	0.190856454789009	0.190856454789009	0.0481752470509293	0.166277846390356	10	Q8N6R0	EEF1AKNMT	eEF1A lysine and N-terminal methyltransferase	EFNMT_HUMAN	31	14.1441130414567	1.14144113041457	Stable
TMG / DMSO	P08651	P08651	0.190808376627996	0.190808376627996	0.039330999677283	0.154549506243328	10	P08651	NFIC	Nuclear factor 1 C-type	NFIC_HUMAN	15	14.1403092246769	1.14140309224677	Stable
TMG / DMSO	Q10567	Q10567	0.190399875457857	0.190399875457857	0.302586331232916	0.326599658009059	10	Q10567	AP1B1	AP-1 complex subunit beta-1	AP1B1_HUMAN	47	14.1079948075569	1.14107994807557	Stable
TMG / DMSO	Q9Y624	Q9Y624	0.190398813385116	0.190398813385116	0.106795147884755	0.219948220866436	10	Q9Y624	F11R	Junctional adhesion molecule A	JAM1_HUMAN	12	14.1079108043942	1.14107910804394	Stable
TMG / DMSO	P17655	P17655	0.190200410033723	0.190200410033723	0.0862243210399623	0.204515305017405	10	P17655	CAPN2	Calpain-2 catalytic subunit	CAN2_HUMAN	51	14.0922194526959	1.14092219452696	Stable
TMG / DMSO	Q9H2W6	Q9H2W6	0.190141041870594	0.190141041870594	0.0571285428833016	0.177261410381039	10	Q9H2W6	MRPL46	39S ribosomal protein L46, mitochondrial	RM46_HUMAN	14	14.0875245546478	1.14087524554648	Stable
TMG / DMSO	Q15904	Q15904	0.189886601072538	0.189886601072538	0.250949311297466	0.300859118526416	10	Q15904	ATP6AP1	V-type proton ATPase subunit S1	VAS1_HUMAN	11	14.0674052915206	1.14067405291521	Stable
TMG / DMSO	Q9HAN9	Q9HAN9	0.189849572692917	0.189849572692917	0.455811276560705	0.397011819862343	10	Q9HAN9	NMNAT1	Nicotinamide/nicotinic acid mononucleotide adenylyltransferase 1	NMNA1_HUMAN	14	14.0644776617285	1.14064477661729	Stable
TMG / DMSO	Q9HC36	Q9HC36	0.189518559945675	0.189518559945675	0.57501282953615	0.443996479419204	10	Q9HC36	MRM3	rRNA methyltransferase 3, mitochondrial	MRM3_HUMAN	20	14.0383096470721	1.14038309647072	Stable
TMG / DMSO	Q9NWY4	Q9NWY4	0.187782935960878	0.187782935960878	0.0301391885656944	0.138304621213743	10	Q9NWY4	HPF1	Histone PARylation factor 1	HPF1_HUMAN	17	13.9011991629969	1.13901199162997	Stable
TMG / DMSO	P32456	P32456	0.18747832163089	0.18747832163089	0.69438074614142	0.490304526852909	10	P32456	GBP2	Guanylate-binding protein 2	GBP2_HUMAN	14	13.8771523105105	1.13877152310511	Stable
TMG / DMSO	Q8NDH2	Q8NDH2	0.186755833061356	0.186755833061356	0.624535963777645	0.464435155569024	10	Q8NDH2	CCDC168	Coiled-coil domain-containing protein 168	CC168_HUMAN	2	13.8201379445418	1.13820137944542	Stable
TMG / DMSO	Q96K17	Q96K17	0.186358928598255	0.186358928598255	0.806616376829808	0.52831835852021	10	Q96K17	BTF3L4	Transcription factor BTF3 homolog 4	BT3L4_HUMAN	15	13.7888288280536	1.13788828828054	Stable
TMG / DMSO	O75934	O75934	0.185844902607069	0.185844902607069	0.155128187410974	0.247239041419527	10	O75934	BCAS2	Pre-mRNA-splicing factor SPF27	SPF27_HUMAN	15	13.7482935831381	1.13748293583138	Stable
TMG / DMSO	Q96EE3	Q96EE3	0.185777795462589	0.185777795462589	0.0322169371751077	0.14199054508824	10	Q96EE3	SEH1L	Nucleoporin SEH1	SEH1_HUMAN	23	13.7430026897575	1.13743002689757	Stable
TMG / DMSO	P58107	P58107	0.185764466760431	0.185764466760431	0.14970052299916	0.243734329191596	10	P58107	EPPK1	Epiplakin	EPIPL_HUMAN	166	13.7419518511815	1.13741951851182	Stable
TMG / DMSO	Q9UER7	Q9UER7	0.185716276351388	0.185716276351388	0.429095717027024	0.385146961602244	10	Q9UER7	DAXX	Death domain-associated protein 6	DAXX_HUMAN	15	13.7381525869676	1.13738152586968	Stable
TMG / DMSO	P46776	P46776	0.185527829139038	0.185527829139038	0.0686156814559733	0.189847839102576	10	P46776	RPL27A	60S ribosomal protein L27a	RL27A_HUMAN	13	13.7232968916213	1.13723296891621	Stable
TMG / DMSO	O95674	O95674	0.185449399319855	0.185449399319855	0.00240999585420537	0.0619595515337586	10	O95674	CDS2	Phosphatidate cytidylyltransferase 2	CDS2_HUMAN	10	13.7171146736736	1.13717114673674	Stable
TMG / DMSO	P52943	P52943	0.185230423334243	0.185230423334243	0.0871689321011126	0.205223852857928	10	P52943	CRIP2	Cysteine-rich protein 2	CRIP2_HUMAN	16	13.6998557056565	1.13699855705657	Stable
TMG / DMSO	O75607	O75607	0.184852197202115	0.184852197202115	0.0828431946666241	0.201836605801129	10	O75607	NPM3	Nucleoplasmin-3	NPM3_HUMAN	8	13.6700513334324	1.13670051333432	Stable
TMG / DMSO	Q15121	Q15121	0.184686334761752	0.184686334761752	0.285971768391582	0.318475779089922	10	Q15121	PEA15	Astrocytic phosphoprotein PEA-15	PEA15_HUMAN	12	13.6569837704018	1.13656983770402	Stable
TMG / DMSO	O43865	O43865	0.184027316628749	0.184027316628749	0.0025626107618423	0.0633154939681342	10	O43865	AHCYL1	S-adenosylhomocysteine hydrolase-like protein 1	SAHH2_HUMAN	39	13.6050775073051	1.13605077507305	Stable
TMG / DMSO	Q5VUA4	Q5VUA4	0.18372951973333	0.18372951973333	0.576972054168947	0.444780097114349	10	Q5VUA4	ZNF318	Zinc finger protein 318	ZN318_HUMAN	34	13.5816298991869	1.13581629899187	Stable
TMG / DMSO	Q8WUH1	Q8WUH1	0.183639050703858	0.183639050703858	0.494225301687103	0.413239668512802	10	Q8WUH1	CHURC1	Protein Churchill	CHUR_HUMAN	5	13.5745076055942	1.13574507605594	Stable
TMG / DMSO	P62857	P62857	0.183621398532149	0.183621398532149	0.520177424084686	0.423828071352004	10	P62857	RPS28	40S ribosomal protein S28	RS28_HUMAN	8	13.5731179671826	1.13573117967183	Stable
TMG / DMSO	Q04726	Q04726	0.183516669631341	0.183516669631341	0.337852067383312	0.342865102759479	10	Q04726	TLE3	Transducin-like enhancer protein 3	TLE3_HUMAN	22	13.5649	1.1356487370505	Stable
TMG / DMSO	P31947	P31947	0.183058385803946	0.183058385803946	0.038757074781888	0.153683916376835	10	P31947	SFN	14-3-3 protein sigma	1433S_HUMAN	26	13.5288046272967	1.13528804627297	Stable
TMG / DMSO	P06703	P06703	0.182771707905882	0.182771707905882	0.468134037969993	0.40244275113282	10	P06703	S100A6	Protein S100-A6	S10A6_HUMAN	15	13.5062475623974	1.13506247562397	Stable
TMG / DMSO	Q53FV1	Q53FV1	0.182354480380792	0.182354480380792	0.789317126809069	0.523121355621089	10	Q53FV1	ORMDL2	ORM1-like protein 2	ORML2_HUMAN	3	13.4734262924048	1.13473426292405	Stable
TMG / DMSO	Q9H2J4	Q9H2J4	0.182298864838315	0.182298864838315	0.242758728201935	0.296595554196353	10	Q9H2J4	PDCL3	Phosducin-like protein 3	PDCL3_HUMAN	15	13.4690520037706	1.13469052003771	Stable
TMG / DMSO	Q13049	Q13049	0.182101757092347	0.182101757092347	0.138317012791772	0.237205002552823	10	Q13049	TRIM32	E3 ubiquitin-protein ligase TRIM32	TRI32_HUMAN	26	13.4535503900096	1.1345355039001	Stable
TMG / DMSO	P61769	P61769	0.18194348276165	0.18194348276165	0.504724922954332	0.417959417049393	10	P61769	B2M	Beta-2-microglobulin	B2MG_HUMAN	7	13.4411043780083	1.13441104378008	Stable
TMG / DMSO	Q96RQ3	Q96RQ3	0.181810750492456	0.181810750492456	0.163273100540979	0.251310428089681	10	Q96RQ3	MCCC1	Methylcrotonoyl-CoA carboxylase subunit alpha, mitochondrial	MCCA_HUMAN	36	13.4306679363902	1.1343066793639	Stable
TMG / DMSO	Q9BRT6	Q9BRT6	0.181621493034378	0.181621493034378	0.241496176784169	0.295825479260477	10	Q9BRT6	LLPH	Protein LLP homolog	LLPH_HUMAN	7	13.4157887060332	1.13415788706033	Stable
TMG / DMSO	O00194	O00194	0.181515945353406	0.181515945353406	0.00949538280199468	0.0927341281441559	10	O00194	RAB27B	Ras-related protein Rab-27B	RB27B_HUMAN	10	13.4074915016597	1.1340749150166	Stable
TMG / DMSO	Q92643	Q92643	0.181425346181501	0.181425346181501	0.0231546052788666	0.123951739983051	10	Q92643	PIGK	GPI-anchor transamidase	GPI8_HUMAN	16	13.4003698980515	1.13400369898051	Stable
TMG / DMSO	P49590	P49590	0.181318837226251	0.181318837226251	0.177616750502281	0.260493020726894	10	P49590	HARS2	Histidine--tRNA ligase, mitochondrial	SYHM_HUMAN	20	13.3919982680478	1.13391998268048	Stable
TMG / DMSO	P11117	P11117	0.181141683587811	0.181141683587811	0.68463188160823	0.486112910210693	10	P11117	ACP2	Lysosomal acid phosphatase	PPAL_HUMAN	13	13.3780753174463	1.13378075317446	Stable
TMG / DMSO	Q6UX53	Q6UX53	0.178726560019827	0.178726560019827	0.0142017541816315	0.105384285807464	10	Q6UX53	METTL7B	Methyltransferase-like protein 7B	MET7B_HUMAN	8	13.1884351039084	1.13188435103908	Stable
TMG / DMSO	P62942	P62942	0.178316180632339	0.178316180632339	0.115160662409283	0.225006936826673	10	P62942	FKBP1A	Peptidyl-prolyl cis-trans isomerase FKBP1A	FKB1A_HUMAN	9	13.1562428570912	1.13156242857091	Stable
TMG / DMSO	Q9UGV2	Q9UGV2	0.178172452269493	0.178172452269493	0.0722072620540607	0.192373358772037	10	Q9UGV2	NDRG3	Protein NDRG3	NDRG3_HUMAN	16	13.1449702381664	1.13144970238166	Stable
TMG / DMSO	P24666	P24666	0.178111603459799	0.178111603459799	0.112907302315806	0.223511132192132	10	P24666	ACP1	Low molecular weight phosphotyrosine protein phosphatase	PPAC_HUMAN	12	13.1401982029272	1.13140198202927	Stable
TMG / DMSO	O76071	O76071	0.178081586845838	0.178081586845838	0.0560355540295461	0.176030452893798	10	O76071	CIAO1	Probable cytosolic iron-sulfur protein assembly protein CIAO1	CIAO1_HUMAN	18	13.1378442402202	1.1313784424022	Stable
TMG / DMSO	Q15003	Q15003	0.17773982707117	0.17773982707117	0.0851553484423315	0.203456705298792	10	Q15003	NCAPH	Condensin complex subunit 2	CND2_HUMAN	35	13.1110462103989	1.13111046210399	Stable
TMG / DMSO	O94916	O94916	0.177572424439509	0.177572424439509	0.318117527283939	0.334813688617945	10	O94916	NFAT5	Nuclear factor of activated T-cells 5	NFAT5_HUMAN	15	13.0979221698025	1.13097922169803	Stable
TMG / DMSO	Q14554	Q14554	0.177555291868834	0.177555291868834	0.237685199817363	0.29402004298372	10	Q14554	PDIA5	Protein disulfide-isomerase A5	PDIA5_HUMAN	35	13.0965790954974	1.13096579095497	Stable
TMG / DMSO	Q12974	Q12974	0.177332836163817	0.177332836163817	0.276682433512404	0.314119932064657	10	Q12974	PTP4A2	Protein tyrosine phosphatase type IVA 2	TP4A2_HUMAN	9	13.0791415643936	1.13079141564394	Stable
TMG / DMSO	Q9Y2Z9	Q9Y2Z9	0.177281468574145	0.177281468574145	0.206850707008907	0.276831131692511	10	Q9Y2Z9	COQ6	Ubiquinone biosynthesis monooxygenase COQ6, mitochondrial	COQ6_HUMAN	17	13.0751154193162	1.13075115419316	Stable
TMG / DMSO	P20073	P20073	0.176980693118351	0.176980693118351	0.0417555298679327	0.157789741008469	10	P20073	ANXA7	Annexin A7	ANXA7_HUMAN	26	13.051543788855	1.13051543788855	Stable
TMG / DMSO	Q9BVL4	Q9BVL4	0.176359943312052	0.176359943312052	0.866372248436637	0.548459350148999	10	Q9BVL4	SELENOO	Protein adenylyltransferase SelO, mitochondrial	SELO_HUMAN	15	13.0029114538281	1.13002911453828	Stable
TMG / DMSO	Q14728	Q14728	0.175998476903056	0.175998476903056	0.38152243779718	0.362883634116653	10	Q14728	MFSD10	Major facilitator superfamily domain-containing protein 10	MFS10_HUMAN	6	12.9746021862328	1.12974602186233	Stable
TMG / DMSO	O75251	O75251	0.175836530500879	0.175836530500879	0.127756904160578	0.231362292423249	10	O75251	NDUFS7	NADH dehydrogenase [ubiquinone] iron-sulfur protein 7, mitochondrial	NDUS7_HUMAN	8	12.9619211947528	1.12961921194753	Stable
TMG / DMSO	O14777	O14777	0.175721250816559	0.175721250816559	0.223003360257588	0.285272787150145	10	O14777	NDC80	Kinetochore protein NDC80 homolog	NDC80_HUMAN	36	12.9528952440251	1.12952895244025	Stable
TMG / DMSO	O94842	O94842	0.175356064737778	0.175356064737778	0.461091101025134	0.399655469469088	10	O94842	TOX4	TOX high mobility group box family member 4	TOX4_HUMAN	11	12.9243073556893	1.12924307355689	Stable
TMG / DMSO	Q8WTV0	Q8WTV0	0.175351874109053	0.175351874109053	0.137709112329772	0.236978646740561	10	Q8WTV0	SCARB1	Scavenger receptor class B member 1	SCRB1_HUMAN	9	12.923979342391	1.12923979342391	Stable
TMG / DMSO	O60547	O60547	0.175308186581622	0.175308186581622	0.479304902915315	0.406871496534293	10	O60547	GMDS	GDP-mannose 4,6 dehydratase	GMDS_HUMAN	24	12.9205598430441	1.12920559843044	Stable
TMG / DMSO	Q7KZI7	Q7KZI7	0.175068528923779	0.175068528923779	0.0166618388470437	0.109935105258726	10	Q7KZI7	MARK2	Serine/threonine-protein kinase MARK2	MARK2_HUMAN	55	12.9018032600617	1.12901803260062	Stable
TMG / DMSO	Q96P48	Q96P48	0.174825673660232	0.174825673660232	0.056837100878196	0.176936938925442	10	Q96P48	ARAP1	Arf-GAP with Rho-GAP domain, ANK repeat and PH domain-containing protein 1	ARAP1_HUMAN	35	12.8827995976285	1.12882799597628	Stable
TMG / DMSO	Q8NBJ9	Q8NBJ9	0.17467422675607	0.17467422675607	0.73248592588712	0.502925739572805	10	Q8NBJ9	SIDT2	SID1 transmembrane family member 2	SIDT2_HUMAN	8	12.8709503482959	1.12870950348296	Stable
TMG / DMSO	P49643	P49643	0.174228687999999	0.174228687999999	0.113087784727695	0.223595884249605	10	P49643	PRIM2	DNA primase large subunit	PRI2_HUMAN	24	12.8360984793555	1.12836098479356	Stable
TMG / DMSO	P13051	P13051	0.174123420413335	0.174123420413335	0.267825223680336	0.309021201699444	10	P13051	UNG	Uracil-DNA glycosylase	UNG_HUMAN	16	12.8278655887547	1.12827865588755	Stable
TMG / DMSO	Q16563	Q16563	0.174023637944161	0.174023637944161	0.511377300451217	0.421046181870462	10	Q16563	SYPL1	Synaptophysin-like protein 1	SYPL1_HUMAN	6	12.8200622392056	1.12820062239206	Stable
TMG / DMSO	Q8WY22	Q8WY22	0.173079111896982	0.173079111896982	0.136975406010029	0.236726366243235	10	Q8WY22	BRI3BP	BRI3-binding protein	BRI3B_HUMAN	4	12.7462236181841	1.12746223618184	Stable
TMG / DMSO	Q96EL3	Q96EL3	0.173059921431448	0.173059921431448	0.216462370725161	0.28180094675195	10	Q96EL3	MRPL53	39S ribosomal protein L53, mitochondrial	RM53_HUMAN	8	12.7447238985157	1.12744723898516	Stable
TMG / DMSO	Q9BZE1	Q9BZE1	0.172773827788888	0.172773827788888	0.0583727077411884	0.1788946560219	10	Q9BZE1	MRPL37	39S ribosomal protein L37, mitochondrial	RM37_HUMAN	33	12.722368272539	1.12722368272539	Stable
TMG / DMSO	Q7LBR1	Q7LBR1	0.172509201820144	0.172509201820144	0.353201889953918	0.349886805526555	10	Q7LBR1	CHMP1B	Charged multivesicular body protein 1b	CHM1B_HUMAN	4	12.7016940971156	1.12701694097116	Stable
TMG / DMSO	Q9Y6K0	Q9Y6K0	0.171236475752855	0.171236475752855	0.771577840831818	0.517481860696122	10	Q9Y6K0	CEPT1	Choline/ethanolaminephosphotransferase 1	CEPT1_HUMAN	7	12.6023140280499	1.1260231402805	Stable
TMG / DMSO	O95551	O95551	0.171201492043423	0.171201492043423	0.30821955576311	0.328804978398988	10	O95551	TDP2	Tyrosyl-DNA phosphodiesterase 2	TYDP2_HUMAN	11	12.5995835834563	1.12599583583456	Stable
TMG / DMSO	Q9NWX6	Q9NWX6	0.171028004958393	0.171028004958393	0.0512394194980658	0.169317067617972	10	Q9NWX6	THG1L	Probable tRNA(His) guanylyltransferase	THG1_HUMAN	9	12.5860440629836	1.12586044062984	Stable
TMG / DMSO	P15311	P15311	0.170366898787478	0.170366898787478	0.0530359697652228	0.17187070563691	10	P15311	EZR	Ezrin	EZRI_HUMAN	55	12.534464016519	1.12534464016519	Stable
TMG / DMSO	Q9UBP6	Q9UBP6	0.170082514449704	0.170082514449704	0.252445437871646	0.301750795596229	10	Q9UBP6	METTL1	tRNA (guanine-N(7)-)-methyltransferase	TRMB_HUMAN	14	12.5122833864457	1.12512283386446	Stable
TMG / DMSO	Q53EU6	Q53EU6	0.169848922864972	0.169848922864972	0.198949055202329	0.273535221067447	10	Q53EU6	GPAT3	Glycerol-3-phosphate acyltransferase 3	GPAT3_HUMAN	17	12.4940676206387	1.12494067620639	Stable
TMG / DMSO	Q8TBC4	Q8TBC4	0.169312	0.169312	0.251247620175688	0.301036782110523	10	Q8TBC4	UBA3	NEDD8-activating enzyme E1 catalytic subunit	UBA3_HUMAN	23	12.4522112472697	1.1245221124727	Stable
TMG / DMSO	O00193	O00193	0.169153203997522	0.169153203997522	0.482630820583215	0.408426925957043	10	O00193	SMAP	Small acidic protein	SMAP_HUMAN	10	12.4398320578663	1.12439832057866	Stable
TMG / DMSO	O15400	O15400	0.168965392749676	0.168965392749676	0.0343943441005735	0.146645197809391	10	O15400	STX7	Syntaxin-7	STX7_HUMAN	11	12.4251954991461	1.12425195499146	Stable
TMG / DMSO	Q7Z794	Q7Z794	0.168924554071421	0.168924554071421	0.795675383876506	0.525269736574241	10	Q7Z794	KRT77	Keratin, type II cytoskeletal 1b	K2C1B_HUMAN	27	12.4220131000432	1.12422013100043	Stable
TMG / DMSO	Q8NFP7;Q96G61	Q8NFP7;Q96G61	0.168125094589116	0.168125094589116	0.032833149666864	0.14354958459001	10	Q8NFP7;Q96G61	NUDT10;NUDT11	Diphosphoinositol polyphosphate phosphohydrolase 3-alpha;Diphosphoinositol polyphosphate phosphohydrolase 3-beta	NUD10_HUMAN;NUD11_HUMAN	2	12.359732476537	1.12359732476537	Stable
TMG / DMSO	Q9H3P2	Q9H3P2	0.167665885052278	0.167665885052278	0.223803144957436	0.285610627656821	10	Q9H3P2	NELFA	Negative elongation factor A	NELFA_HUMAN	20	12.3239740878854	1.12323974087885	Stable
TMG / DMSO	O95081	O95081	0.167559134012477	0.167559134012477	0.0499804689861672	0.167953909749375	10	O95081	AGFG2	Arf-GAP domain and FG repeat-containing protein 2	AGFG2_HUMAN	7	12.3156630747618	1.12315663074762	Stable
TMG / DMSO	Q92499	Q92499	0.167391961566056	0.167391961566056	0.00196468805038325	0.0578403831787971	10	Q92499	DDX1	ATP-dependent RNA helicase DDX1	DDX1_HUMAN	63	12.3026492389634	1.12302649238963	Stable
TMG / DMSO	Q15120	Q15120	0.166786120072679	0.166786120072679	0.307093114867096	0.32846639839585	10	Q15120	PDK3	[Pyruvate dehydrogenase (acetyl-transferring)] kinase isozyme 3, mitochondrial	PDK3_HUMAN	20	12.2554990658278	1.12255499065828	Stable
TMG / DMSO	P21281	P21281	0.166699483698352	0.166699483698352	0.0596911438108555	0.179867205117961	10	P21281	ATP6V1B2	V-type proton ATPase subunit B, brain isoform	VATB2_HUMAN	30	12.2487581281011	1.12248758128101	Stable
TMG / DMSO	Q96AQ9	Q96AQ9	0.166368238581466	0.166368238581466	0.282603180364527	0.316540817924594	10	Q96AQ9	FAM131C	Protein FAM131C	F131C_HUMAN	1	12.2229885899988	1.12222988589999	Stable
TMG / DMSO	O95235	O95235	0.165886383856109	0.165886383856109	0.259265463156451	0.305008441226561	10	O95235	KIF20A	Kinesin-like protein KIF20A	KI20A_HUMAN	38	12.1855127920195	1.12185512792019	Stable
TMG / DMSO	P49773	P49773	0.165603516453131	0.165603516453131	0.164855221396092	0.252189542108435	10	P49773	HINT1	Histidine triad nucleotide-binding protein 1	HINT1_HUMAN	14	12.163518875791	1.12163518875791	Stable
TMG / DMSO	Q9BRP4	Q9BRP4	0.165300677409132	0.165300677409132	0.0684133790425627	0.189753291065033	10	Q9BRP4	PAAF1	Proteasomal ATPase-associated factor 1	PAAF1_HUMAN	11	12.1399768748677	1.12139976874868	Stable
TMG / DMSO	P56937	P56937	0.165180953146245	0.165180953146245	0.0233939773568766	0.123951739983051	10	P56937	HSD17B7	3-keto-steroid reductase	DHB7_HUMAN	12	12.1306711528523	1.12130671152852	Stable
TMG / DMSO	P61758	P61758	0.164726755818987	0.164726755818987	0.0559977506795469	0.176030452893798	10	P61758	VBP1	Prefoldin subunit 3	PFD3_HUMAN	20	12.0953751037277	1.12095375103728	Stable
TMG / DMSO	Q9HBH1	Q9HBH1	0.164416421959524	0.164416421959524	0.355630071825948	0.351341189089727	10	Q9HBH1	PDF	Peptide deformylase, mitochondrial	DEFM_HUMAN	8	12.0712651926217	1.12071265192622	Stable
TMG / DMSO	Q8TEW0	Q8TEW0	0.164306838606406	0.164306838606406	0.0333127834148847	0.144595746770524	10	Q8TEW0	PARD3	Partitioning defective 3 homolog	PARD3_HUMAN	94	12.0627528748623	1.12062752874862	Stable
TMG / DMSO	O95994	O95994	0.164157415288489	0.164157415288489	0.0012280591342073	0.0516643618978398	10	O95994	AGR2	Anterior gradient protein 2 homolog	AGR2_HUMAN	19	12.0511468730696	1.1205114687307	Stable
TMG / DMSO	Q8IY81	Q8IY81	0.163568744650433	0.163568744650433	0.0468095724086012	0.164260024836977	10	Q8IY81	FTSJ3	pre-rRNA 2'-O-ribose RNA methyltransferase FTSJ3	SPB1_HUMAN	33	12.0054353659045	1.12005435365905	Stable
TMG / DMSO	Q16540	Q16540	0.163462390487274	0.163462390487274	0.000610309669504372	0.0410077314508322	10	Q16540	MRPL23	39S ribosomal protein L23, mitochondrial	RM23_HUMAN	11	11.9971787316604	1.1199717873166	Stable
TMG / DMSO	Q96E29	Q96E29	0.163333298246022	0.163333298246022	0.00547277388950539	0.081697785903882	10	Q96E29	MTERF3	Transcription termination factor 3, mitochondrial	MTEF3_HUMAN	17	11.987157681073	1.11987157681073	Stable
TMG / DMSO	Q9ULV4	Q9ULV4	0.163266729960965	0.163266729960965	0.0111946417791249	0.0969021078319649	10	Q9ULV4	CORO1C	Coronin-1C	COR1C_HUMAN	40	11.9819905315103	1.1198199053151	Stable
TMG / DMSO	Q9NS86	Q9NS86	0.163188565060416	0.163188565060416	0.188735813458025	0.267227314766426	10	Q9NS86	LANCL2	LanC-like protein 2	LANC2_HUMAN	22	11.9759235362064	1.11975923536206	Stable
TMG / DMSO	A1X283	A1X283	0.162966566318306	0.162966566318306	0.000991287845506546	0.0499396363623795	10	A1X283	SH3PXD2B	SH3 and PX domain-containing protein 2B	SPD2B_HUMAN	28	11.9586942528315	1.11958694252832	Stable
TMG / DMSO	P22413	P22413	0.162927528745432	0.162927528745432	0.568981503517027	0.442108469306225	10	P22413	ENPP1	Ectonucleotide pyrophosphatase/phosphodiesterase family member 1	ENPP1_HUMAN	21	11.955664827741	1.11955664827741	Stable
TMG / DMSO	O94760	O94760	0.162788130174786	0.162788130174786	0.0102515668488451	0.094632775323558	10	O94760	DDAH1	N(G),N(G)-dimethylarginine dimethylaminohydrolase 1	DDAH1_HUMAN	25	11.9448477768346	1.11944847776835	Stable
TMG / DMSO	Q9H019	Q9H019	0.162544456890552	0.162544456890552	0.198301303831865	0.273180820666934	10	Q9H019	MTFR1L	Mitochondrial fission regulator 1-like	MFR1L_HUMAN	11	11.9259417264058	1.11925941726406	Stable
TMG / DMSO	Q7Z5K2	Q7Z5K2	0.162206475823153	0.162206475823153	0.0935810860076739	0.211150154673021	10	Q7Z5K2	WAPL	Wings apart-like protein homolog	WAPL_HUMAN	44	11.8997238373619	1.11899723837362	Stable
TMG / DMSO	Q8IZA0	Q8IZA0	0.161917614040836	0.161917614040836	0.00284370993647504	0.0645290680224582	10	Q8IZA0	KIAA0319L	Dyslexia-associated protein KIAA0319-like protein	K319L_HUMAN	21	11.8773211001256	1.11877321100126	Stable
TMG / DMSO	O60488	O60488	0.161787280048803	0.161787280048803	0.232695597072804	0.290796990442457	10	O60488	ACSL4	Long-chain-fatty-acid--CoA ligase 4	ACSL4_HUMAN	34	11.8672144879614	1.11867214487961	Stable
TMG / DMSO	Q02543	Q02543	0.161495689826884	0.161495689826884	0.133926417725181	0.234971858879999	10	Q02543	RPL18A	60S ribosomal protein L18a	RL18A_HUMAN	19	11.8446067373536	1.11844606737354	Stable
TMG / DMSO	Q96DH6	Q96DH6	0.161492556584304	0.161492556584304	0.830999975530438	0.537668458673913	10	Q96DH6	MSI2	RNA-binding protein Musashi homolog 2	MSI2H_HUMAN	10	11.844363833695	1.11844363833695	Stable
TMG / DMSO	P17661	P17661	0.161092181428349	0.161092181428349	0.854219905823866	0.544999321753564	10	P17661	DES	Desmin	DESM_HUMAN	47	11.8133292142426	1.11813329214243	Stable
TMG / DMSO	Q16678	Q16678	0.161087666933726	0.161087666933726	0.15546549156201	0.247249339142763	10	Q16678	CYP1B1	Cytochrome P450 1B1	CP1B1_HUMAN	20	11.8129793274894	1.11812979327489	Stable
TMG / DMSO	Q15910	Q15910	0.160629742812599	0.160629742812599	0.153030647381497	0.245738804380035	10	Q15910	EZH2	Histone-lysine N-methyltransferase EZH2	EZH2_HUMAN	20	11.7774945342815	1.11777494534281	Stable
TMG / DMSO	Q9NP72	Q9NP72	0.160613502492999	0.160613502492999	0.124021067926741	0.229066112110797	10	Q9NP72	RAB18	Ras-related protein Rab-18	RAB18_HUMAN	13	11.7762362697374	1.11776236269737	Stable
TMG / DMSO	Q9P016	Q9P016	0.159915603959666	0.159915603959666	0.206887095759563	0.276831131692511	10	Q9P016	THYN1	Thymocyte nuclear protein 1	THYN1_HUMAN	17	11.7221779940607	1.11722177994061	Stable
TMG / DMSO	Q676U5	Q676U5	0.159769414953015	0.159769414953015	0.0490669840117324	0.167150042930114	10	Q676U5	ATG16L1	Autophagy-related protein 16-1	A16L1_HUMAN	29	11.7108577037056	1.11710857703706	Stable
TMG / DMSO	P67870	P67870	0.159692326495866	0.159692326495866	0.168404102599459	0.253760351892345	10	P67870	CSNK2B	Casein kinase II subunit beta	CSK2B_HUMAN	9	11.7048887446725	1.11704888744673	Stable
TMG / DMSO	Q9BU89	Q9BU89	0.159227370286368	0.159227370286368	0.307623222407581	0.328667047675218	10	Q9BU89	DOHH	Deoxyhypusine hydroxylase	DOHH_HUMAN	15	11.6688939490089	1.11668893949009	Stable
TMG / DMSO	Q9NXH8	Q9NXH8	0.158996474096302	0.158996474096302	0.253423812960148	0.302319583336953	10	Q9NXH8	TOR4A	Torsin-4A	TOR4A_HUMAN	19	11.6510233261492	1.11651023326149	Stable
TMG / DMSO	O43488	O43488	0.15884886926284	0.15884886926284	0.0162709614077526	0.109465517495464	10	O43488	AKR7A2	Aflatoxin B1 aldehyde reductase member 2	ARK72_HUMAN	12	11.6396006850477	1.11639600685048	Stable
TMG / DMSO	Q9H7Z7	Q9H7Z7	0.158582044618144	0.158582044618144	0.150241868460222	0.244054060545422	10	Q9H7Z7	PTGES2	Prostaglandin E synthase 2	PGES2_HUMAN	25	11.6189549896876	1.11618954989688	Stable
TMG / DMSO	Q9BT22	Q9BT22	0.158400293112795	0.158400293112795	0.071790270154446	0.191951228999621	10	Q9BT22	ALG1	Chitobiosyldiphosphodolichol beta-mannosyltransferase	ALG1_HUMAN	13	11.604894058794	1.11604894058794	Stable
TMG / DMSO	P78345	P78345	0.157985434912837	0.157985434912837	0.44676226255667	0.393080308205068	10	P78345	RPP38	Ribonuclease P protein subunit p38	RPP38_HUMAN	11	11.5728058157563	1.11572805815756	Stable
TMG / DMSO	Q07021	Q07021	0.157908650191754	0.157908650191754	0.0111274113330946	0.0969021078319649	10	Q07021	C1QBP	Complement component 1 Q subcomponent-binding protein, mitochondrial	C1QBP_HUMAN	12	11.5668677217359	1.11566867721736	Stable
TMG / DMSO	Q9Y2L5	Q9Y2L5	0.157829859701149	0.157829859701149	0.568561771142664	0.442040936341809	10	Q9Y2L5	TRAPPC8	Trafficking protein particle complex subunit 8	TPPC8_HUMAN	46	11.5607748414243	1.11560774841424	Stable
TMG / DMSO	Q9H7C9	Q9H7C9	0.15764832929854	0.15764832929854	0.00119588582644166	0.0506651347315002	10	Q9H7C9	AAMDC	Mth938 domain-containing protein	AAMDC_HUMAN	8	11.546738334924	1.11546738334924	Stable
TMG / DMSO	Q6UW02	Q6UW02	0.157419219620265	0.157419219620265	0.152920950511577	0.245738804380035	10	Q6UW02	CYP20A1	Cytochrome P450 20A1	CP20A_HUMAN	17	11.5290253689482	1.11529025368948	Stable
TMG / DMSO	P23528	P23528	0.156809407595949	0.156809407595949	0.106605085307358	0.219861567778219	10	P23528	CFL1	Cofilin-1	COF1_HUMAN	31	11.4818931844572	1.11481893184457	Stable
TMG / DMSO	P41208	P41208	0.156697441146621	0.156697441146621	0.600554878685289	0.454570447934254	10	P41208	CETN2	Centrin-2	CETN2_HUMAN	12	11.4732414964463	1.11473241496446	Stable
TMG / DMSO	Q9NZL4	Q9NZL4	0.156577055426496	0.156577055426496	0.122286804140424	0.227814865872095	10	Q9NZL4	HSPBP1	Hsp70-binding protein 1	HPBP1_HUMAN	22	11.4639399973905	1.11463939997391	Stable
TMG / DMSO	O14683	O14683	0.156382325928335	0.156382325928335	0.296610420118637	0.323661366809989	10	O14683	TP53I11	Tumor protein p53-inducible protein 11	P5I11_HUMAN	4	11.4488960333518	1.11448896033352	Stable
TMG / DMSO	Q9UBB4	Q9UBB4	0.156350061342144	0.156350061342144	0.0742942266473585	0.193570406024473	10	Q9UBB4	ATXN10	Ataxin-10	ATX10_HUMAN	30	11.446403606192	1.11446403606192	Stable
TMG / DMSO	Q9NRP0	Q9NRP0	0.156156197078819	0.156156197078819	0.350116526710702	0.34878308075701	10	Q9NRP0	OSTC	Oligosaccharyltransferase complex subunit OSTC	OSTC_HUMAN	3	11.4314288383066	1.11431428838307	Stable
TMG / DMSO	O43674	O43674	0.155789289021522	0.155789289021522	0.0343249955088865	0.146557255487197	10	O43674	NDUFB5	NADH dehydrogenase [ubiquinone] 1 beta subcomplex subunit 5, mitochondrial	NDUB5_HUMAN	7	11.4030930574349	1.11403093057435	Stable
TMG / DMSO	Q9NX14	Q9NX14	0.155510753934096	0.155510753934096	0.299856254805882	0.325431177094271	10	Q9NX14	NDUFB11	NADH dehydrogenase [ubiquinone] 1 beta subcomplex subunit 11, mitochondrial	NDUBB_HUMAN	7	11.381587005086	1.11381587005086	Stable
TMG / DMSO	Q92665	Q92665	0.155113666945436	0.155113666945436	0.0485964548650593	0.166911541545321	10	Q92665	MRPS31	28S ribosomal protein S31, mitochondrial	RT31_HUMAN	18	11.3509345861027	1.11350934586103	Stable
TMG / DMSO	O75150	O75150	0.155085765694209	0.155085765694209	0.0371837566623229	0.151249141366149	10	O75150	RNF40	E3 ubiquitin-protein ligase BRE1B	BRE1B_HUMAN	38	11.3487811161941	1.11348781116194	Stable
TMG / DMSO	Q8TB61	Q8TB61	0.154916998975045	0.154916998975045	0.358773175934095	0.352388477782778	10	Q8TB61	SLC35B2	Adenosine 3'-phospho 5'-phosphosulfate transporter 1	S35B2_HUMAN	10	11.3357562780694	1.11335756278069	Stable
TMG / DMSO	O95361	O95361	0.154889993622485	0.154889993622485	0.345284530090433	0.34626299933723	10	O95361	TRIM16	Tripartite motif-containing protein 16	TRI16_HUMAN	30	11.3336722387365	1.11333672238736	Stable
TMG / DMSO	P17706	P17706	0.154340737297001	0.154340737297001	0.120388754923129	0.226898104516774	10	P17706	PTPN2	Tyrosine-protein phosphatase non-receptor type 2	PTN2_HUMAN	14	11.2912938545684	1.11291293854568	Stable
TMG / DMSO	Q03701	Q03701	0.154285124198989	0.154285124198989	0.0416154314234889	0.15765644549352	10	Q03701	CEBPZ	CCAAT/enhancer-binding protein zeta	CEBPZ_HUMAN	50	11.2870038735486	1.11287003873549	Stable
TMG / DMSO	Q96FX8	Q96FX8	0.153884065408465	0.153884065408465	0.589178191713217	0.449573804828189	10	Q96FX8	PERP	p53 apoptosis effector related to PMP-22	PERP_HUMAN	3	11.2560711908193	1.11256071190819	Stable
TMG / DMSO	Q9H3U5	Q9H3U5	0.153642454004065	0.153642454004065	0.767071337308652	0.516152878271705	10	Q9H3U5	MFSD1	Major facilitator superfamily domain-containing protein 1	MFSD1_HUMAN	3	11.2374404448311	1.11237440444831	Stable
TMG / DMSO	P46779	P46779	0.15290799101826	0.15290799101826	0.0583290393529824	0.178851937180195	10	P46779	RPL28	60S ribosomal protein L28	RL28_HUMAN	18	11.1808248832978	1.11180824883298	Stable
TMG / DMSO	O75907	O75907	0.1527561121264	0.1527561121264	0.634483135825614	0.467984992673462	10	O75907	DGAT1	Diacylglycerol O-acyltransferase 1	DGAT1_HUMAN	8	11.1691210018822	1.11169121001882	Stable
TMG / DMSO	Q9UK76	Q9UK76	0.152729755075568	0.152729755075568	0.285398445345616	0.318225155909438	10	Q9UK76	JPT1	Jupiter microtubule associated homolog 1	JUPI1_HUMAN	9	11.1670900366921	1.11167090036692	Stable
TMG / DMSO	Q8WXF7	Q8WXF7	0.152472304572688	0.152472304572688	0.927943147927115	0.567508401556071	10	Q8WXF7	ATL1	Atlastin-1	ATLA1_HUMAN	4	11.1472539182212	1.11147253918221	Stable
TMG / DMSO	Q96FV9	Q96FV9	0.152337224622174	0.152337224622174	0.300950168842189	0.325760293759303	10	Q96FV9	THOC1	THO complex subunit 1	THOC1_HUMAN	35	11.1368476561326	1.11136847656133	Stable
TMG / DMSO	Q01459	Q01459	0.152096301257131	0.152096301257131	0.00735589898717509	0.0878037466405662	10	Q01459	CTBS	Di-N-acetylchitobiase	DIAC_HUMAN	12	11.1182898688011	1.11118289868801	Stable
TMG / DMSO	Q96DC8	Q96DC8	0.151774161388116	0.151774161388116	0.921598062655368	0.566357557693642	10	Q96DC8	ECHDC3	Enoyl-CoA hydratase domain-containing protein 3, mitochondrial	ECHD3_HUMAN	10	11.0934809977527	1.11093480997753	Stable
TMG / DMSO	Q00169	Q00169	0.151646407834532	0.151646407834532	0.459378617605882	0.39879101926652	10	Q00169	PITPNA	Phosphatidylinositol transfer protein alpha isoform	PIPNA_HUMAN	18	11.0836438816591	1.11083643881659	Stable
TMG / DMSO	Q9NVM4	Q9NVM4	0.151491745216357	0.151491745216357	0.981604266409227	0.583415458083176	10	Q9NVM4	PRMT7	Protein arginine N-methyltransferase 7	ANM7_HUMAN	13	11.0717359136984	1.11071735913698	Stable
TMG / DMSO	P34949	P34949	0.151127434175831	0.151127434175831	0.115190903374149	0.225006936826673	10	P34949	MPI	Mannose-6-phosphate isomerase	MPI_HUMAN	21	11.0436914899807	1.11043691489981	Stable
TMG / DMSO	Q15005	Q15005	0.151105178826838	0.151105178826838	0.20090077684103	0.274249846488686	10	Q15005	SPCS2	Signal peptidase complex subunit 2	SPCS2_HUMAN	11	11.0419785174008	1.11041978517401	Stable
TMG / DMSO	P56545	P56545	0.151057181722701	0.151057181722701	0.0157907733720251	0.108660628493749	10	P56545	CTBP2	C-terminal-binding protein 2	CTBP2_HUMAN	22	11.0382843168945	1.11038284316894	Stable
TMG / DMSO	Q9UJ14	Q9UJ14	0.150609913894526	0.150609913894526	0.348767879366983	0.347727471374175	10	Q9UJ14	GGT7	Glutathione hydrolase 7	GGT7_HUMAN	13	11.0038652933277	1.11003865293328	Stable
TMG / DMSO	O95478	O95478	0.150537974821459	0.150537974821459	0.641302287712088	0.471013864348178	10	O95478	NSA2	Ribosome biogenesis protein NSA2 homolog	NSA2_HUMAN	10	10.9983302939989	1.10998330293999	Stable
TMG / DMSO	Q71UM5	Q71UM5	0.150294458603366	0.150294458603366	0.418568803606503	0.380551597777954	10	Q71UM5	RPS27L	40S ribosomal protein S27-like	RS27L_HUMAN	8	10.9795961805879	1.10979596180588	Stable
TMG / DMSO	L0R819	L0R819	0.150257551157761	0.150257551157761	0.345205054042973	0.346241014525263	10	L0R819	ASDURF	ASNSD1 upstream open reading frame protein	ASURF_HUMAN	7	10.9767571044828	1.10976757104483	Stable
TMG / DMSO	Q8WUA7	Q8WUA7	0.150256143029037	0.150256143029037	0.35155837739962	0.349178669050044	10	Q8WUA7	TBC1D22A	TBC1 domain family member 22A	TB22A_HUMAN	13	10.9766487867312	1.10976648786731	Stable
TMG / DMSO	O60826	O60826	0.150125162348672	0.150125162348672	0.0864157402480953	0.204515305017405	10	O60826	CCDC22	Coiled-coil domain-containing protein 22	CCD22_HUMAN	29	10.9665737974048	1.10966573797405	Stable
TMG / DMSO	Q86XL3	Q86XL3	0.150121826879824	0.150121826879824	0.420104828636698	0.381134167262102	10	Q86XL3	ANKLE2	Ankyrin repeat and LEM domain-containing protein 2	ANKL2_HUMAN	42	10.9663172462199	1.1096631724622	Stable
TMG / DMSO	P22694	P22694	0.150060009515713	0.150060009515713	0.00966728602157029	0.093022535219217	10	P22694	PRKACB	cAMP-dependent protein kinase catalytic subunit beta	KAPCB_HUMAN	23	10.9615626043294	1.10961562604329	Stable
TMG / DMSO	O95373	O95373	0.149680062373533	0.149680062373533	0.0520649925341902	0.170507890629117	10	O95373	IPO7	Importin-7	IPO7_HUMAN	62	10.932343693649	1.10932343693649	Stable
TMG / DMSO	O75886	O75886	0.149454960288635	0.149454960288635	0.0728567073080278	0.192746680371634	10	O75886	STAM2	Signal transducing adapter molecule 2	STAM2_HUMAN	16	10.9150363950618	1.10915036395062	Stable
TMG / DMSO	P06280	P06280	0.149011507684927	0.149011507684927	0.00713772167487877	0.086916715042797	10	P06280	GLA	Alpha-galactosidase A	AGAL_HUMAN	22	10.8809488008145	1.10880948800815	Stable
TMG / DMSO	Q12965	Q12965	0.149003454692469	0.149003454692469	0.08946737474774	0.207652672254014	10	Q12965	MYO1E	Unconventional myosin-Ie	MYO1E_HUMAN	48	10.8803298751739	1.10880329875174	Stable
TMG / DMSO	Q05086	Q05086	0.149002270704393	0.149002270704393	0.136415985838195	0.236399104503641	10	Q05086	UBE3A	Ubiquitin-protein ligase E3A	UBE3A_HUMAN	36	10.8802388781643	1.10880238878164	Stable
TMG / DMSO	Q7Z2Z2	Q7Z2Z2	0.148753387731856	0.148753387731856	0.642469613372281	0.471525825795735	10	Q7Z2Z2	EFL1	Elongation factor-like GTPase 1	EFL1_HUMAN	35	10.8611122973853	1.10861112297385	Stable
TMG / DMSO	Q13769	Q13769	0.148743446762456	0.148743446762456	0.00484599768454365	0.0780874566275996	10	Q13769	THOC5	THO complex subunit 5 homolog	THOC5_HUMAN	27	10.8603484054353	1.10860348405435	Stable
TMG / DMSO	O00391	O00391	0.148533836655469	0.148533836655469	0.268677485765503	0.309707559755751	10	O00391	QSOX1	Sulfhydryl oxidase 1	QSOX1_HUMAN	33	10.8442426028776	1.10844242602878	Stable
TMG / DMSO	Q9BTY7	Q9BTY7	0.148423747579699	0.148423747579699	0.833170820589023	0.538326243868925	10	Q9BTY7	HGH1	Protein HGH1 homolog	HGH1_HUMAN	20	10.8357846306065	1.10835784630607	Stable
TMG / DMSO	P35219	P35219	0.148261176635046	0.148261176635046	0.0275364472393051	0.132766727599924	10	P35219	CA8	Carbonic anhydrase-related protein	CAH8_HUMAN	11	10.823295738281	1.10823295738281	Stable
TMG / DMSO	Q7Z2W9	Q7Z2W9	0.148261120025771	0.148261120025771	0.143573944279554	0.239994678740149	10	Q7Z2W9	MRPL21	39S ribosomal protein L21, mitochondrial	RM21_HUMAN	11	10.8232913897346	1.10823291389735	Stable
TMG / DMSO	P61981	P61981	0.148231726718288	0.148231726718288	0.0284502543370231	0.134663044918592	10	P61981	YWHAG	14-3-3 protein gamma	1433G_HUMAN	24	10.8210335113858	1.10821033511386	Stable
TMG / DMSO	Q9HD33	Q9HD33	0.148084861815688	0.148084861815688	0.155937447014111	0.247592882371202	10	Q9HD33	MRPL47	39S ribosomal protein L47, mitochondrial	RM47_HUMAN	17	10.809752615955	1.10809752615955	Stable
TMG / DMSO	P55212	P55212	0.148043218988424	0.148043218988424	0.135757182086332	0.236044857639125	10	P55212	CASP6	Caspase-6	CASP6_HUMAN	15	10.8066	1.1080655418201	Stable
TMG / DMSO	Q92764	Q92764	0.147757115158429	0.147757115158429	0.530371174284785	0.428009336587167	10	Q92764	KRT35	Keratin, type I cuticular Ha5	KRT35_HUMAN	2	10.7845820843822	1.10784582084382	Stable
TMG / DMSO	P12236	P12236	0.147676801609251	0.147676801609251	0.376731081352521	0.361066462548473	10	P12236	SLC25A6	ADP/ATP translocase 3	ADT3_HUMAN	10	10.7784149769369	1.10778414976937	Stable
TMG / DMSO	Q13907	Q13907	0.147424014359982	0.147424014359982	0.244790001388492	0.297626646797326	10	Q13907	IDI1	Isopentenyl-diphosphate Delta-isomerase 1	IDI1_HUMAN	14	10.7590062198593	1.10759006219859	Stable
TMG / DMSO	Q8IZ69	Q8IZ69	0.147293383333143	0.147293383333143	0.0775863480340073	0.19705594223938	10	Q8IZ69	TRMT2A	tRNA (uracil-5-)-methyltransferase homolog A	TRM2A_HUMAN	26	10.7489778304321	1.10748977830432	Stable
TMG / DMSO	Q15181	Q15181	0.146959129218649	0.146959129218649	0.0354814818355515	0.149061867823099	10	Q15181	PPA1	Inorganic pyrophosphatase	IPYR_HUMAN	32	10.7233216713251	1.10723321671325	Stable
TMG / DMSO	Q8TDN6	Q8TDN6	0.146549615118868	0.146549615118868	0.261606024087218	0.30629052370137	10	Q8TDN6	BRIX1	Ribosome biogenesis protein BRX1 homolog	BRX1_HUMAN	26	10.6918969243265	1.10691896924326	Stable
TMG / DMSO	Q14651	Q14651	0.14644915566558	0.14644915566558	0.133930697809321	0.234971858879999	10	Q14651	PLS1	Plastin-1	PLSI_HUMAN	43	10.684189363144	1.10684189363144	Stable
TMG / DMSO	Q8WUD1	Q8WUD1	0.14608091121376	0.14608091121376	0.984650395541771	0.583899140421813	10	Q8WUD1	RAB2B	Ras-related protein Rab-2B	RAB2B_HUMAN	5	10.6559410943646	1.10655941094365	Stable
TMG / DMSO	P62273	P62273	0.145497008253583	0.145497008253583	0.267562512968598	0.308955101347233	10	P62273	RPS29	40S ribosomal protein S29	RS29_HUMAN	4	10.6111643007927	1.10611164300793	Stable
TMG / DMSO	Q8TBP6	Q8TBP6	0.145414096914628	0.145414096914628	0.146984994773397	0.24252927278024	10	Q8TBP6	SLC25A40	Solute carrier family 25 member 40	S2540_HUMAN	12	10.6048076862931	1.10604807686293	Stable
TMG / DMSO	P48163	P48163	0.145260265095162	0.145260265095162	0.251880496883088	0.301554839651474	10	P48163	ME1	NADP-dependent malic enzyme	MAOX_HUMAN	34	10.5930147354309	1.10593014735431	Stable
TMG / DMSO	Q6YN16	Q6YN16	0.145034014351671	0.145034014351671	0.0599624060899813	0.179867205117961	10	Q6YN16	HSDL2	Hydroxysteroid dehydrogenase-like protein 2	HSDL2_HUMAN	34	10.5756723386087	1.10575672338609	Stable
TMG / DMSO	P62899	P62899	0.144937436691712	0.144937436691712	0.00284789252324745	0.0645290680224582	10	P62899	RPL31	60S ribosomal protein L31	RL31_HUMAN	14	10.5682703708027	1.10568270370803	Stable
TMG / DMSO	Q6P3X3	Q6P3X3	0.144837589856047	0.144837589856047	0.132015643170301	0.233974298901402	10	Q6P3X3	TTC27	Tetratricopeptide repeat protein 27	TTC27_HUMAN	25	10.5606183656388	1.10560618365639	Stable
TMG / DMSO	O15371	O15371	0.144445660014543	0.144445660014543	0.0339967344019289	0.146170141633316	10	O15371	EIF3D	Eukaryotic translation initiation factor 3 subunit D	EIF3D_HUMAN	39	10.5305869875294	1.10530586987529	Stable
TMG / DMSO	Q9Y263	Q9Y263	0.144332231284924	0.144332231284924	0.338330475748718	0.343179251745791	10	Q9Y263	PLAA	Phospholipase A-2-activating protein	PLAP_HUMAN	47	10.5218971044543	1.10521897104454	Stable
TMG / DMSO	Q9BZL6	Q9BZL6	0.144241969263109	0.144241969263109	0.0393105531717668	0.154549506243328	10	Q9BZL6	PRKD2	Serine/threonine-protein kinase D2	KPCD2_HUMAN	27	10.5149825330862	1.10514982533086	Stable
TMG / DMSO	O00264	O00264	0.144188916135298	0.144188916135298	0.0776782550147249	0.197178220324297	10	O00264	PGRMC1	Membrane-associated progesterone receptor component 1	PGRC1_HUMAN	22	10.5109185711791	1.10510918571179	Stable
TMG / DMSO	P02795	P02795	0.144078565981535	0.144078565981535	0.583945519250886	0.447236778940927	10	P02795	MT2A	Metallothionein-2	MT2_HUMAN	4	10.5024660360722	1.10502466036072	Stable
TMG / DMSO	Q9UHY7	Q9UHY7	0.144013696107681	0.144013696107681	0.452131415610704	0.395409593881959	10	Q9UHY7	ENOPH1	Enolase-phosphatase E1	ENOPH_HUMAN	15	10.4974974739902	1.1049749747399	Stable
TMG / DMSO	Q13153	Q13153	0.143854828041661	0.143854828041661	0.0137226790516916	0.104681849048578	10	Q13153	PAK1	Serine/threonine-protein kinase PAK 1	PAK1_HUMAN	33	10.4853302752969	1.10485330275297	Stable
TMG / DMSO	O15127	O15127	0.143845907107435	0.143845907107435	0.444044601359523	0.391863255562597	10	O15127	SCAMP2	Secretory carrier-associated membrane protein 2	SCAM2_HUMAN	5	10.4846470891148	1.10484647089115	Stable
TMG / DMSO	E9PRG8	E9PRG8	0.1436946037302	0.1436946037302	0.206410834289769	0.276747844681803	10	E9PRG8	C11orf98	Uncharacterized protein C11orf98	CK098_HUMAN	4	10.4730605630591	1.10473060563059	Stable
TMG / DMSO	Q86UX6	Q86UX6	0.143659647458504	0.143659647458504	0.709734624185027	0.4949961109073	10	Q86UX6	STK32C	Serine/threonine-protein kinase 32C	ST32C_HUMAN	8	10.4703838507765	1.10470383850776	Stable
TMG / DMSO	O95801	O95801	0.143653470804502	0.143653470804502	0.808090472465586	0.528880796600627	10	O95801	TTC4	Tetratricopeptide repeat protein 4	TTC4_HUMAN	20	10.4699108915866	1.10469910891587	Stable
TMG / DMSO	Q12873	Q12873	0.143183231550754	0.143183231550754	0.532015707831417	0.428690932000242	10	Q12873	CHD3	Chromodomain-helicase-DNA-binding protein 3	CHD3_HUMAN	47	10.4339096425857	1.10433909642586	Stable
TMG / DMSO	O15530	O15530	0.143167614657303	0.143167614657303	0.475179025650984	0.405486101888839	10	O15530	PDPK1	3-phosphoinositide-dependent protein kinase 1	PDPK1_HUMAN	35	10.4327142234452	1.10432714223445	Stable
TMG / DMSO	Q86U44	Q86U44	0.143091061646473	0.143091061646473	0.207236084276987	0.276928539096036	10	Q86U44	METTL3	N6-adenosine-methyltransferase catalytic subunit	MTA70_HUMAN	35	10.426854542613	1.10426854542613	Stable
TMG / DMSO	Q01844	Q01844	0.143087868766297	0.143087868766297	0.235883596264563	0.293280890884089	10	Q01844	EWSR1	RNA-binding protein EWS	EWS_HUMAN	14	10.4266101532482	1.10426610153248	Stable
TMG / DMSO	Q13151	Q13151	0.142985057068668	0.142985057068668	0.0212201766304705	0.118382301103473	10	Q13151	HNRNPA0	Heterogeneous nuclear ribonucleoprotein A0	ROA0_HUMAN	20	10.4187410316336	1.10418741031634	Stable
TMG / DMSO	O00330	O00330	0.14294302921938	0.14294302921938	0.0968042762428329	0.213409386556546	10	O00330	PDHX	Pyruvate dehydrogenase protein X component, mitochondrial	ODPX_HUMAN	26	10.4155244165617	1.10415524416562	Stable
TMG / DMSO	Q86TB9	Q86TB9	0.142443827082978	0.142443827082978	0.315265907938133	0.333152942588408	10	Q86TB9	PATL1	Protein PAT1 homolog 1	PATL1_HUMAN	23	10.3773249849771	1.10377324984977	Stable
TMG / DMSO	O00148	O00148	0.142210653052654	0.142210653052654	0.117210200541908	0.225547557136172	10	O00148	DDX39A	ATP-dependent RNA helicase DDX39A	DX39A_HUMAN	18	10.3594868104231	1.10359486810423	Stable
TMG / DMSO	Q9Y5B6	Q9Y5B6	0.141956227832627	0.141956227832627	0.530763887321194	0.428058344804458	10	Q9Y5B6	PAXBP1	PAX3- and PAX7-binding protein 1	PAXB1_HUMAN	24	10.3400261758418	1.10340026175842	Stable
TMG / DMSO	P11441	P11441	0.141909454798583	0.141909454798583	0.84151388101718	0.54173863116098	10	P11441	UBL4A	Ubiquitin-like protein 4A	UBL4A_HUMAN	10	10.3364489443445	1.10336448944344	Stable
TMG / DMSO	P51553	P51553	0.140591798648195	0.140591798648195	0.191229416894904	0.269107876500525	10	P51553	IDH3G	Isocitrate dehydrogenase [NAD] subunit gamma, mitochondrial	IDH3G_HUMAN	16	10.2357214002627	1.10235721400263	Stable
TMG / DMSO	Q9H6V9	Q9H6V9	0.140582103299081	0.140582103299081	0.843449444583108	0.542184398710872	10	Q9H6V9	LDAH	Lipid droplet-associated hydrolase	LDAH_HUMAN	10	10.2349805852032	1.10234980585203	Stable
TMG / DMSO	Q9NS93	Q9NS93	0.140571399041906	0.140571399041906	0.0165465480941046	0.109649833508078	10	Q9NS93	TM7SF3	Transmembrane 7 superfamily member 3	TM7S3_HUMAN	5	10.2341626859446	1.10234162685945	Stable
TMG / DMSO	Q8WUF5	Q8WUF5	0.140266610212296	0.140266610212296	0.0760379712988538	0.194981542940302	10	Q8WUF5	PPP1R13L	RelA-associated inhibitor	IASPP_HUMAN	30	10.2108766887691	1.10210876688769	Stable
TMG / DMSO	Q9BY89	Q9BY89	0.140166958759764	0.140166958759764	0.0685635543222636	0.189819822899385	10	Q9BY89	KIAA1671	Uncharacterized protein KIAA1671	K1671_HUMAN	63	10.2032643421951	1.10203264342195	Stable
TMG / DMSO	P14373	P14373	0.140133366040589	0.140133366040589	0.560827806846624	0.439375552429925	10	P14373	TRIM27	Zinc finger protein RFP	TRI27_HUMAN	14	10.2006983222766	1.10200698322277	Stable
TMG / DMSO	Q9UH62	Q9UH62	0.140034871582624	0.140034871582624	0.214053285429936	0.280432178821101	10	Q9UH62	ARMCX3	Armadillo repeat-containing X-linked protein 3	ARMX3_HUMAN	17	10.193175050042	1.10193175050042	Stable
TMG / DMSO	Q14BN4	Q14BN4	0.139354829183753	0.139354829183753	0.559385497468378	0.438830582499386	10	Q14BN4	SLMAP	Sarcolemmal membrane-associated protein	SLMAP_HUMAN	41	10.1412455913048	1.10141245591305	Stable
TMG / DMSO	Q9H8H2	Q9H8H2	0.13920006314779	0.13920006314779	0.959525758263624	0.57615599977183	10	Q9H8H2	DDX31	Probable ATP-dependent RNA helicase DDX31	DDX31_HUMAN	23	10.1294307522648	1.10129430752265	Stable
TMG / DMSO	Q9NW64	Q9NW64	0.139091425531702	0.139091425531702	0.276209934186044	0.314054236060187	10	Q9NW64	RBM22	Pre-mRNA-splicing factor RBM22	RBM22_HUMAN	19	10.1211381138158	1.10121138113816	Stable
TMG / DMSO	P04424	P04424	0.139077893093253	0.139077893093253	0.0140784897802071	0.105333093964142	10	P04424	ASL	Argininosuccinate lyase	ARLY_HUMAN	31	10.1201051855169	1.10120105185517	Stable
TMG / DMSO	Q8WWQ0	Q8WWQ0	0.139012781219164	0.139012781219164	0.528051681805025	0.426929418253039	10	Q8WWQ0	PHIP	PH-interacting protein	PHIP_HUMAN	42	10.1151353447528	1.10115135344753	Stable
TMG / DMSO	Q15833	Q15833	0.138791744720054	0.138791744720054	0.0245810881721587	0.126005632971473	10	Q15833	STXBP2	Syntaxin-binding protein 2	STXB2_HUMAN	37	10.0982658062249	1.10098265806225	Stable
TMG / DMSO	Q16831	Q16831	0.138615869655374	0.138615869655374	0.471766448963978	0.403900731589607	10	Q16831	UPP1	Uridine phosphorylase 1	UPP1_HUMAN	23	10.0848448414053	1.10084844841405	Stable
TMG / DMSO	Q8WWH5	Q8WWH5	0.138541435741281	0.138541435741281	0.111676747187362	0.222761044787522	10	Q8WWH5	TRUB1	Probable tRNA pseudouridine synthase 1	TRUB1_HUMAN	18	10.0791653081187	1.10079165308119	Stable
TMG / DMSO	Q9BSJ2	Q9BSJ2	0.138531665213538	0.138531665213538	0.0489507721855992	0.167150042930114	10	Q9BSJ2	TUBGCP2	Gamma-tubulin complex component 2	GCP2_HUMAN	45	10.0784198089896	1.1007841980899	Stable
TMG / DMSO	Q9Y2J8	Q9Y2J8	0.138521483468387	0.138521483468387	0.0478081748493091	0.165803707853193	10	Q9Y2J8	PADI2	Protein-arginine deiminase type-2	PADI2_HUMAN	37	10.0776429390133	1.10077642939013	Stable
TMG / DMSO	P60660	P60660	0.13819097839329	0.13819097839329	0.295276612200603	0.323106921486126	10	P60660	MYL6	Myosin light polypeptide 6	MYL6_HUMAN	14	10.052428287496	1.10052428287496	Stable
TMG / DMSO	Q9H9A5	Q9H9A5	0.137911623756218	0.137911623756218	0.580713297717361	0.446234665866348	10	Q9H9A5	CNOT10	CCR4-NOT transcription complex subunit 10	CNO10_HUMAN	29	10.0311204719304	1.1003112047193	Stable
TMG / DMSO	Q92896	Q92896	0.137853540390395	0.137853540390395	0.43292787163392	0.386538153124022	10	Q92896	GLG1	Golgi apparatus protein 1	GSLG1_HUMAN	61	10.026690672845	1.10026690672845	Stable
TMG / DMSO	Q5T0F9	Q5T0F9	0.137841580246354	0.137841580246354	0.0263284548134068	0.130119473387549	10	Q5T0F9	CC2D1B	Coiled-coil and C2 domain-containing protein 1B	C2D1B_HUMAN	23	10.0257785399432	1.10025778539943	Stable
TMG / DMSO	Q7Z5J4	Q7Z5J4	0.137815021209972	0.137815021209972	0.46867774637639	0.402622493531395	10	Q7Z5J4	RAI1	Retinoic acid-induced protein 1	RAI1_HUMAN	34	10.0237530586911	1.10023753058691	Stable
TMG / DMSO	Q8WVB6	Q8WVB6	0.137406670107948	0.137406670107948	0.00569407842155873	0.0824025235870046	10	Q8WVB6	CHTF18	Chromosome transmission fidelity protein 18 homolog	CTF18_HUMAN	31	9.99261552670103	1.09992615526701	Stable
TMG / DMSO	A6NHQ2	A6NHQ2	0.136973896490067	0.136973896490067	0.210716713762836	0.278303347968654	10	A6NHQ2	FBLL1	rRNA/tRNA 2'-O-methyltransferase fibrillarin-like protein 1	FBLL1_HUMAN	2	9.95962535080319	1.09959625350803	Stable
TMG / DMSO	P11766	P11766	0.136871018879436	0.136871018879436	0.0307581141301486	0.138957865155404	10	P11766	ADH5	Alcohol dehydrogenase class-3	ADHX_HUMAN	32	9.95178448362632	1.09951784483626	Stable
TMG / DMSO	Q9BUP3	Q9BUP3	0.136752031841522	0.136752031841522	0.0749959146758542	0.194032102331119	10	Q9BUP3	HTATIP2	Oxidoreductase HTATIP2	HTAI2_HUMAN	21	9.94271652589016	1.0994271652589	Stable
TMG / DMSO	P56182	P56182	0.136732871457103	0.136732871457103	0.152735445355624	0.245738804380035	10	P56182	RRP1	Ribosomal RNA processing protein 1 homolog A	RRP1_HUMAN	23	9.94125639005787	1.09941256390058	Stable
TMG / DMSO	Q9BZJ0	Q9BZJ0	0.13672420656438	0.13672420656438	0.0813685044064161	0.201160806780981	10	Q9BZJ0	CRNKL1	Crooked neck-like protein 1	CRNL1_HUMAN	33	9.94059607980193	1.09940596079802	Stable
TMG / DMSO	Q15582	Q15582	0.136170555103723	0.136170555103723	0.215797523288072	0.281488054535122	10	Q15582	TGFBI	Transforming growth factor-beta-induced protein ig-h3	BGH3_HUMAN	41	9.89841315699773	1.09898413156998	Stable
TMG / DMSO	Q9Y3E0	Q9Y3E0	0.136165558935044	0.136165558935044	0.650325999187277	0.474513185095289	10	Q9Y3E0	GOLT1B	Vesicle transport protein GOT1B	GOT1B_HUMAN	6	9.89803257063442	1.09898032570634	Stable
TMG / DMSO	Q9Y2K7	Q9Y2K7	0.136138231010318	0.136138231010318	0.137881186992008	0.236978646740561	10	Q9Y2K7	KDM2A	Lysine-specific demethylase 2A	KDM2A_HUMAN	31	9.8959508717084	1.09895950871708	Stable
TMG / DMSO	O75323	O75323	0.136039534090553	0.136039534090553	0.150664353610888	0.244180159300405	10	O75323	NIPSNAP2	Protein NipSnap homolog 2	NIPS2_HUMAN	20	9.88843298293918	1.09888432982939	Stable
TMG / DMSO	P16070	P16070	0.135780715473787	0.135780715473787	0.158908269208835	0.249249913847111	10	P16070	CD44	CD44 antigen	CD44_HUMAN	17	9.86872083282759	1.09868720832828	Stable
TMG / DMSO	Q96H79	Q96H79	0.135766819515194	0.135766819515194	0.0944698602567851	0.211984587581059	10	Q96H79	ZC3HAV1L	Zinc finger CCCH-type antiviral protein 1-like	ZCCHL_HUMAN	14	9.86766258850058	1.09867662588501	Stable
TMG / DMSO	Q15437	Q15437	0.135516451485235	0.135516451485235	0.0192826786010387	0.114086966280985	10	Q15437	SEC23B	Protein transport protein Sec23B	SC23B_HUMAN	40	9.84859760057297	1.09848597600573	Stable
TMG / DMSO	O95359	O95359	0.135484845894297	0.135484845894297	0.451594144071383	0.395204756953527	10	O95359	TACC2	Transforming acidic coiled-coil-containing protein 2	TACC2_HUMAN	46	9.84619113786707	1.09846191137867	Stable
TMG / DMSO	Q96T88	Q96T88	0.135006695069034	0.135006695069034	0.130074372396613	0.232720604548915	10	Q96T88	UHRF1	E3 ubiquitin-protein ligase UHRF1	UHRF1_HUMAN	35	9.80979096833028	1.0980979096833	Stable
TMG / DMSO	Q6PD62	Q6PD62	0.134274637773244	0.134274637773244	0.0797022287479844	0.199371562639449	10	Q6PD62	CTR9	RNA polymerase-associated protein CTR9 homolog	CTR9_HUMAN	49	9.75408503973156	1.09754085039732	Stable
TMG / DMSO	P55039	P55039	0.134063042368287	0.134063042368287	0.263064111259763	0.306882624265801	10	P55039	DRG2	Developmentally-regulated GTP-binding protein 2	DRG2_HUMAN	20	9.73798894427136	1.09737988944271	Stable
TMG / DMSO	P43034	P43034	0.133994609724855	0.133994609724855	0.0129660947941945	0.1026336969516	10	P43034	PAFAH1B1	Platelet-activating factor acetylhydrolase IB subunit alpha	LIS1_HUMAN	33	9.73278	1.09732783767604	Stable
TMG / DMSO	Q02878	Q02878	0.133871500988177	0.133871500988177	0.0495922509129624	0.167893630552832	10	Q02878	RPL6	60S ribosomal protein L6	RL6_HUMAN	32	9.7234203972212	1.09723420397221	Stable
TMG / DMSO	Q9UL40	Q9UL40	0.133844582203676	0.133844582203676	0.125413530401196	0.229927975686877	10	Q9UL40	ZNF346	Zinc finger protein 346	ZN346_HUMAN	10	9.72137312217731	1.09721373122177	Stable
TMG / DMSO	P61923	P61923	0.133783077900417	0.133783077900417	0.367292111528217	0.357113864764491	10	P61923	COPZ1	Coatomer subunit zeta-1	COPZ1_HUMAN	8	9.71669563139006	1.0971669563139	Stable
TMG / DMSO	Q8N122	Q8N122	0.133585036177806	0.133585036177806	0.116087353969643	0.225203553816825	10	Q8N122	RPTOR	Regulatory-associated protein of mTOR	RPTOR_HUMAN	41	9.70163562806459	1.09701635628065	Stable
TMG / DMSO	Q8IWA4	Q8IWA4	0.133511909448092	0.133511909448092	0.00886185934039957	0.0907429314318587	10	Q8IWA4	MFN1	Mitofusin-1	MFN1_HUMAN	27	9.69607525783884	1.09696075257839	Stable
TMG / DMSO	O60216	O60216	0.133438093571785	0.133438093571785	0.408940802880609	0.375581045021611	10	O60216	RAD21	Double-strand-break repair protein rad21 homolog	RAD21_HUMAN	36	9.69046277249292	1.09690462772493	Stable
TMG / DMSO	P11717	P11717	0.133227612189422	0.133227612189422	0.120246557848127	0.226843302607191	10	P11717	IGF2R	Cation-independent mannose-6-phosphate receptor	MPRI_HUMAN	119	9.6744606961902	1.0967446069619	Stable
TMG / DMSO	Q99729	Q99729	0.133098535272963	0.133098535272963	0.282059185946131	0.316459620477566	10	Q99729	HNRNPAB	Heterogeneous nuclear ribonucleoprotein A/B	ROAA_HUMAN	19	9.66464863783054	1.09664648637831	Stable
TMG / DMSO	Q14807	Q14807	0.133054042481552	0.133054042481552	0.184641192226205	0.26497786285461	10	Q14807	KIF22	Kinesin-like protein KIF22	KIF22_HUMAN	30	9.66126662641384	1.09661266626414	Stable
TMG / DMSO	O75351	O75351	0.132903175878788	0.132903175878788	0.000207782215966266	0.0243190489441792	10	O75351	VPS4B	Vacuolar protein sorting-associated protein 4B	VPS4B_HUMAN	28	9.64979964463706	1.09649799644637	Stable
TMG / DMSO	O94855	O94855	0.132832173371057	0.132832173371057	0.762399029879358	0.51459904700393	10	O94855	SEC24D	Protein transport protein Sec24D	SC24D_HUMAN	31	9.64440334191945	1.09644403341919	Stable
TMG / DMSO	Q9UBQ5	Q9UBQ5	0.132821631671285	0.132821631671285	0.29238141190834	0.321566101287125	10	Q9UBQ5	EIF3K	Eukaryotic translation initiation factor 3 subunit K	EIF3K_HUMAN	14	9.64360217873097	1.09643602178731	Stable
TMG / DMSO	P14649	P14649	0.132808455289322	0.132808455289322	0.203942362343178	0.275915344896309	10	P14649	MYL6B	Myosin light chain 6B	MYL6B_HUMAN	17	9.64260078942567	1.09642600789426	Stable
TMG / DMSO	Q9Y6D6	Q9Y6D6	0.132534645262385	0.132534645262385	0.181173113336855	0.262825524435621	10	Q9Y6D6	ARFGEF1	Brefeldin A-inhibited guanine nucleotide-exchange protein 1	BIG1_HUMAN	65	9.62179362371884	1.09621793623719	Stable
TMG / DMSO	Q9Y6A4	Q9Y6A4	0.132298851219565	0.132298851219565	0.25500612054524	0.303338942322429	10	Q9Y6A4	CFAP20	Cilia- and flagella-associated protein 20	CFA20_HUMAN	13	9.60387850446607	1.09603878504466	Stable
TMG / DMSO	Q14919	Q14919	0.132208731444502	0.132208731444502	0.418836495224457	0.380554285150041	10	Q14919	DRAP1	Dr1-associated corepressor	NC2A_HUMAN	9	9.59703217305243	1.09597032173052	Stable
TMG / DMSO	Q96B36	Q96B36	0.13218489361119	0.13218489361119	0.892056168072955	0.55698988659382	10	Q96B36	AKT1S1	Proline-rich AKT1 substrate 1	AKTS1_HUMAN	14	9.59522130233703	1.09595221302337	Stable
TMG / DMSO	Q9GZT9	Q9GZT9	0.132026068932053	0.132026068932053	0.0173863088807413	0.110321840683635	10	Q9GZT9	EGLN1	Egl nine homolog 1	EGLN1_HUMAN	21	9.58315675142838	1.09583156751428	Stable
TMG / DMSO	O95983	O95983	0.131475190801789	0.131475190801789	0.774168402585735	0.518580613067877	10	O95983	MBD3	Methyl-CpG-binding domain protein 3	MBD3_HUMAN	14	9.54132154786398	1.09541321547864	Stable
TMG / DMSO	P46782	P46782	0.131401989536736	0.131401989536736	0.477274933174126	0.40595435075797	10	P46782	RPS5	40S ribosomal protein S5	RS5_HUMAN	18	9.53576364431461	1.09535763644315	Stable
TMG / DMSO	Q07020	Q07020	0.13113000362543	0.13113000362543	0.0947110818486753	0.212209261974537	10	Q07020	RPL18	60S ribosomal protein L18	RL18_HUMAN	14	9.51511522207504	1.09515115222075	Stable
TMG / DMSO	P68363	P68363	0.131030479031703	0.131030479031703	0.0225951387244379	0.122904479716292	10	P68363	TUBA1B	Tubulin alpha-1B chain	TBA1B_HUMAN	53	9.50756056145798	1.09507560561458	Stable
TMG / DMSO	Q9Y3B4	Q9Y3B4	0.13082604712448	0.13082604712448	0.0439329688022776	0.160367855116012	10	Q9Y3B4	SF3B6	Splicing factor 3B subunit 6	SF3B6_HUMAN	8	9.49204428616897	1.09492044286169	Stable
TMG / DMSO	Q9ULX3	Q9ULX3	0.130659505378576	0.130659505378576	0.1161205824368	0.225203553816825	10	Q9ULX3	NOB1	RNA-binding protein NOB1	NOB1_HUMAN	13	9.47940547946584	1.09479405479466	Stable
TMG / DMSO	P54687	P54687	0.130637300293864	0.130637300293864	0.429927395454118	0.385460985253648	10	P54687	BCAT1	Branched-chain-amino-acid aminotransferase, cytosolic	BCAT1_HUMAN	17	9.47772045200275	1.09477720452003	Stable
TMG / DMSO	P83436	P83436	0.130599306267432	0.130599306267432	0.974477872567151	0.580624709855492	10	P83436	COG7	Conserved oligomeric Golgi complex subunit 7	COG7_HUMAN	38	9.47483734468206	1.09474837344682	Stable
TMG / DMSO	Q9BRZ2	Q9BRZ2	0.130511949526344	0.130511949526344	0.165317324957584	0.252323859065708	10	Q9BRZ2	TRIM56	E3 ubiquitin-protein ligase TRIM56	TRI56_HUMAN	35	9.46820872586771	1.09468208725868	Stable
TMG / DMSO	Q16763	Q16763	0.130445022080222	0.130445022080222	0.1420110626669	0.239176331309537	10	Q16763	UBE2S	Ubiquitin-conjugating enzyme E2 S	UBE2S_HUMAN	11	9.46313055099504	1.09463130550995	Stable
TMG / DMSO	Q9BUK6	Q9BUK6	0.130385061088441	0.130385061088441	0.102309775556929	0.217024028209838	10	Q9BUK6	MSTO1	Protein misato homolog 1	MSTO1_HUMAN	24	9.45858116162905	1.09458581161629	Stable
TMG / DMSO	Q53FA7	Q53FA7	0.130340003139811	0.130340003139811	0.231495821398163	0.290111514020458	10	Q53FA7	TP53I3	Quinone oxidoreductase PIG3	QORX_HUMAN	18	9.45516262758625	1.09455162627586	Stable
TMG / DMSO	Q99640	Q99640	0.130317702737708	0.130317702737708	0.00975169810398624	0.0931149764678457	10	Q99640	PKMYT1	Membrane-associated tyrosine- and threonine-specific cdc2-inhibitory kinase	PMYT1_HUMAN	10	9.45347074177201	1.09453470741772	Stable
TMG / DMSO	Q9NR56	Q9NR56	0.130293968869122	0.130293968869122	0.514731158929259	0.422082407145304	10	Q9NR56	MBNL1	Muscleblind-like protein 1	MBNL1_HUMAN	14	9.45167013052057	1.09451670130521	Stable
TMG / DMSO	Q9UNH7	Q9UNH7	0.130084720781715	0.130084720781715	0.0435502584361444	0.1599066861441	10	Q9UNH7	SNX6	Sorting nexin-6	SNX6_HUMAN	33	9.43579644191721	1.09435796441917	Stable
TMG / DMSO	Q9P215	Q9P215	0.129995194993089	0.129995194993089	0.540240265336077	0.432098973869529	10	Q9P215	POGK	Pogo transposable element with KRAB domain	POGK_HUMAN	12	9.42900566373841	1.09429005663738	Stable
TMG / DMSO	P00374	P00374	0.129757150308865	0.129757150308865	0.0245765235342388	0.126005632971473	10	P00374	DHFR	Dihydrofolate reductase	DYR_HUMAN	17	9.41095136713643	1.09410951367136	Stable
TMG / DMSO	Q8TCF1	Q8TCF1	0.129595202479547	0.129595202479547	0.235027545501466	0.292798863892487	10	Q8TCF1	ZFAND1	AN1-type zinc finger protein 1	ZFAN1_HUMAN	11	9.39867027438388	1.09398670274384	Stable
TMG / DMSO	P62979	P62979	0.12928632232719	0.12928632232719	0.166265420607237	0.25236903033895	10	P62979	RPS27A	Ubiquitin-40S ribosomal protein S27a	RS27A_HUMAN	14	9.37525059113995	1.0937525059114	Stable
TMG / DMSO	Q96PZ0	Q96PZ0	0.128956564899988	0.128956564899988	0.207995528726736	0.277272096221031	10	Q96PZ0	PUS7	Pseudouridylate synthase 7 homolog	PUS7_HUMAN	40	9.35025349988559	1.09350253499886	Stable
TMG / DMSO	P62805	P62805	0.128866944705217	0.128866944705217	0.585128950612815	0.447728722006285	10	P62805	H4C1	Histone H4	H4_HUMAN	24	9.34346087472377	1.09343460874724	Stable
TMG / DMSO	P19387	P19387	0.128812655442473	0.128812655442473	0.767586980441509	0.516359529725609	10	P19387	POLR2C	DNA-directed RNA polymerase II subunit RPB3	RPB3_HUMAN	16	9.33934630856843	1.09339346308568	Stable
TMG / DMSO	Q9NR45	Q9NR45	0.12861965490937	0.12861965490937	0.00967937089598734	0.093022535219217	10	Q9NR45	NANS	Sialic acid synthase	SIAS_HUMAN	23	9.32472011241101	1.09324720112411	Stable
TMG / DMSO	Q8N2G8	Q8N2G8	0.12861841110274	0.12861841110274	0.216003364347109	0.281497524165589	10	Q8N2G8	GHDC	GH3 domain-containing protein	GHDC_HUMAN	11	9.32462585912175	1.09324625859122	Stable
TMG / DMSO	P15289	P15289	0.128558322601591	0.128558322601591	0.139828640876104	0.237741121881202	10	P15289	ARSA	Arylsulfatase A	ARSA_HUMAN	11	9.3200725641293	1.09320072564129	Stable
TMG / DMSO	Q9UIG0	Q9UIG0	0.128411599446848	0.128411599446848	0.0282689007482348	0.134015529473113	10	Q9UIG0	BAZ1B	Tyrosine-protein kinase BAZ1B	BAZ1B_HUMAN	67	9.3089551970716	1.09308955197072	Stable
TMG / DMSO	Q9NRW7	Q9NRW7	0.128272704120486	0.128272704120486	0.0640588290067927	0.183797977627906	10	Q9NRW7	VPS45	Vacuolar protein sorting-associated protein 45	VPS45_HUMAN	27	9.29843199448717	1.09298431994487	Stable
TMG / DMSO	Q4G0P3	Q4G0P3	0.128164936474348	0.128164936474348	0.586562301987965	0.448308975677209	10	Q4G0P3	HYDIN	Hydrocephalus-inducing protein homolog	HYDIN_HUMAN	1	9.29026783332549	1.09290267833325	Stable
TMG / DMSO	O95299	O95299	0.128002495979459	0.128002495979459	0.112210996968554	0.22295477799511	10	O95299	NDUFA10	NADH dehydrogenase [ubiquinone] 1 alpha subcomplex subunit 10, mitochondrial	NDUAA_HUMAN	23	9.2779629696728	1.09277962969673	Stable
TMG / DMSO	P52306	P52306	0.127968195940327	0.127968195940327	0.0667344868667498	0.187167679715789	10	P52306	RAP1GDS1	Rap1 GTPase-GDP dissociation stimulator 1	GDS1_HUMAN	36	9.27536491967391	1.09275364919674	Stable
TMG / DMSO	Q13144	Q13144	0.127567222426445	0.127567222426445	0.085156912224461	0.203456705298792	10	Q13144	EIF2B5	Translation initiation factor eIF-2B subunit epsilon	EI2BE_HUMAN	30	9.24499783769812	1.09244997837698	Stable
TMG / DMSO	P15121	P15121	0.127382345107306	0.127382345107306	0.00279797403153781	0.0645290680224582	10	P15121	AKR1B1	Aldo-keto reductase family 1 member B1	ALDR_HUMAN	28	9.23099929488553	1.09230999294886	Stable
TMG / DMSO	P13473	P13473	0.127353731953119	0.127353731953119	0.347342489173413	0.347284762317975	10	P13473	LAMP2	Lysosome-associated membrane glycoprotein 2	LAMP2_HUMAN	7	9.22883292407059	1.09228832924071	Stable
TMG / DMSO	Q9Y312	Q9Y312	0.127291982422617	0.127291982422617	0.931505187350334	0.568126366267626	10	Q9Y312	AAR2	Protein AAR2 homolog	AAR2_HUMAN	15	9.22415786481226	1.09224157864812	Stable
TMG / DMSO	P50897	P50897	0.126962478526878	0.126962478526878	0.117610154045241	0.225547557136172	10	P50897	PPT1	Palmitoyl-protein thioesterase 1	PPT1_HUMAN	15	9.19921449502155	1.09199214495022	Stable
TMG / DMSO	P28702	P28702	0.126902653878234	0.126902653878234	0.367549767758994	0.357195565392717	10	P28702	RXRB	Retinoic acid receptor RXR-beta	RXRB_HUMAN	10	9.19468639378933	1.09194686393789	Stable
TMG / DMSO	Q9UBW8	Q9UBW8	0.126877481214167	0.126877481214167	0.659500149954731	0.477830402681014	10	Q9UBW8	COPS7A	COP9 signalosome complex subunit 7a	CSN7A_HUMAN	14	9.19278114208995	1.0919278114209	Stable
TMG / DMSO	Q8N1Q1	Q8N1Q1	0.126734023439436	0.126734023439436	0.0844855500502363	0.203306027640889	10	Q8N1Q1	CA13	Carbonic anhydrase 13	CAH13_HUMAN	7	9.1819238408861	1.09181923840886	Stable
TMG / DMSO	Q08AM6	Q08AM6	0.126680082584296	0.126680082584296	0.00135393196065553	0.0524427965817791	10	Q08AM6	VAC14	Protein VAC14 homolog	VAC14_HUMAN	33	9.17784171952729	1.09177841719527	Stable
TMG / DMSO	Q9HAV7	Q9HAV7	0.126567137389168	0.126567137389168	0.0682495800207508	0.189473684081604	10	Q9HAV7	GRPEL1	GrpE protein homolog 1, mitochondrial	GRPE1_HUMAN	21	9.1692947781344	1.09169294778134	Stable
TMG / DMSO	Q9C0H2	Q9C0H2	0.12631456684765	0.12631456684765	0.422648467525705	0.38247257196304	10	Q9C0H2	TTYH3	Protein tweety homolog 3	TTYH3_HUMAN	8	9.15018433990549	1.09150184339905	Stable
TMG / DMSO	Q15392	Q15392	0.126312373785727	0.126312373785727	0.223499136125906	0.285542811671187	10	Q15392	DHCR24	Delta(24)-sterol reductase	DHC24_HUMAN	18	9.15001841923311	1.09150018419233	Stable
TMG / DMSO	Q96SU4	Q96SU4	0.126130439327702	0.126130439327702	0.382886038972765	0.363180097156461	10	Q96SU4	OSBPL9	Oxysterol-binding protein-related protein 9	OSBL9_HUMAN	28	9.13625466680796	1.09136254666808	Stable
TMG / DMSO	Q96ND0	Q96ND0	0.126047277881152	0.126047277881152	0.718987106929315	0.498148846629824	10	Q96ND0	FAM210A	Protein FAM210A	F210A_HUMAN	7	9.12996389365464	1.09129963893655	Stable
TMG / DMSO	Q15014	Q15014	0.125894353028916	0.125894353028916	0.528126451236555	0.426929418253039	10	Q15014	MORF4L2	Mortality factor 4-like protein 2	MO4L2_HUMAN	16	9.11839679273183	1.09118396792732	Stable
TMG / DMSO	Q8IWZ3	Q8IWZ3	0.125822932454802	0.125822932454802	0.715379991475598	0.496851307863911	10	Q8IWZ3	ANKHD1	Ankyrin repeat and KH domain-containing protein 1	ANKH1_HUMAN	65	9.11299502352618	1.09112995023526	Stable
TMG / DMSO	O60610	O60610	0.125725430514447	0.125725430514447	0.100801304390248	0.215720514892148	10	O60610	DIAPH1	Protein diaphanous homolog 1	DIAP1_HUMAN	81	9.10562106788089	1.09105621067881	Stable
TMG / DMSO	Q99439	Q99439	0.125714131162832	0.125714131162832	0.204271959688007	0.276016118988421	10	Q99439	CNN2	Calponin-2	CNN2_HUMAN	18	9.10476654359622	1.09104766543596	Stable
TMG / DMSO	Q9BQA1	Q9BQA1	0.125244557182037	0.125244557182037	0.0936167648345091	0.211150154673021	10	Q9BQA1	WDR77	Methylosome protein 50	MEP50_HUMAN	17	9.0692604794014	1.09069260479401	Stable
TMG / DMSO	P31946	P31946	0.124822960886628	0.124822960886628	0.00479601590827495	0.0780874566275996	10	P31946	YWHAB	14-3-3 protein beta/alpha	1433B_HUMAN	38	9.0373920132895	1.0903739201329	Stable
TMG / DMSO	P32970	P32970	0.124205284977603	0.124205284977603	0.247294254133076	0.299186909534358	10	P32970	CD70	CD70 antigen	CD70_HUMAN	6	8.99071870201957	1.0899071870202	Stable
TMG / DMSO	Q9NT62	Q9NT62	0.123977796977207	0.123977796977207	0.0847059843754012	0.203396542855622	10	Q9NT62	ATG3	Ubiquitin-like-conjugating enzyme ATG3	ATG3_HUMAN	14	8.97353410980781	1.08973534109808	Stable
TMG / DMSO	Q8TEX9	Q8TEX9	0.12389664226584	0.12389664226584	0.481537179646838	0.407798350940058	10	Q8TEX9	IPO4	Importin-4	IPO4_HUMAN	53	8.96740428560916	1.08967404285609	Stable
TMG / DMSO	Q08AD1	Q08AD1	0.123795594915625	0.123795594915625	0.224107702461141	0.285698341202231	10	Q08AD1	CAMSAP2	Calmodulin-regulated spectrin-associated protein 2	CAMP2_HUMAN	51	8.95977240114607	1.08959772401146	Stable
TMG / DMSO	O76095	O76095	0.123772406029262	0.123772406029262	0.179357385988554	0.261735523669286	10	O76095	JTB	Protein JTB	JTB_HUMAN	1	8.95802107089061	1.08958021070891	Stable
TMG / DMSO	O95298	O95298	0.123698132853555	0.123698132853555	0.184889097259224	0.26497786285461	10	O95298	NDUFC2	NADH dehydrogenase [ubiquinone] 1 subunit C2	NDUC2_HUMAN	10	8.95241181203559	1.08952411812036	Stable
TMG / DMSO	Q9H0B6	Q9H0B6	0.123562498975797	0.123562498975797	0.125541825929614	0.229981615344872	10	Q9H0B6	KLC2	Kinesin light chain 2	KLC2_HUMAN	82	8.9421692153302	1.0894216921533	Stable
TMG / DMSO	P62258	P62258	0.123424888603034	0.123424888603034	0.141013095812471	0.238245567012858	10	P62258	YWHAE	14-3-3 protein epsilon	1433E_HUMAN	38	8.93177834467955	1.0893177834468	Stable
TMG / DMSO	Q6Y7W6	Q6Y7W6	0.123363999239818	0.123363999239818	0.0223490877311829	0.122118176013439	10	Q6Y7W6	GIGYF2	GRB10-interacting GYF protein 2	GGYF2_HUMAN	43	8.92718094435445	1.08927180944354	Stable
TMG / DMSO	P82663	P82663	0.123257970061655	0.123257970061655	0.135204525106784	0.235693768002732	10	P82663	MRPS25	28S ribosomal protein S25, mitochondrial	RT25_HUMAN	13	8.91917576325159	1.08919175763252	Stable
TMG / DMSO	Q7Z3C6	Q7Z3C6	0.12303344905619	0.12303344905619	0.161538009732922	0.250352527763473	10	Q7Z3C6	ATG9A	Autophagy-related protein 9A	ATG9A_HUMAN	26	8.90222641541842	1.08902226415418	Stable
TMG / DMSO	Q9H4L4	Q9H4L4	0.122891983633638	0.122891983633638	0.192365445755661	0.269508738161634	10	Q9H4L4	SENP3	Sentrin-specific protease 3	SENP3_HUMAN	14	8.89154838316519	1.08891548383165	Stable
TMG / DMSO	Q8IWX8	Q8IWX8	0.122723644866692	0.122723644866692	0.0465733705272989	0.163659694563219	10	Q8IWX8	CHERP	Calcium homeostasis endoplasmic reticulum protein	CHERP_HUMAN	32	8.87884327289306	1.08878843272893	Stable
TMG / DMSO	Q9BWS9	Q9BWS9	0.122315035772251	0.122315035772251	0.171922550332031	0.256798524411303	10	Q9BWS9	CHID1	Chitinase domain-containing protein 1	CHID1_HUMAN	22	8.84801029386586	1.08848010293866	Stable
TMG / DMSO	O96013	O96013	0.122302546953532	0.122302546953532	0.0255687721949617	0.128126909158925	10	O96013	PAK4	Serine/threonine-protein kinase PAK 4	PAK4_HUMAN	37	8.84706804540303	1.08847068045403	Stable
TMG / DMSO	O76054	O76054	0.121983381560687	0.121983381560687	0.567838673719408	0.441901331256042	10	O76054	SEC14L2	SEC14-like protein 2	S14L2_HUMAN	13	8.82299062518122	1.08822990625181	Stable
TMG / DMSO	Q15758	Q15758	0.121917928947655	0.121917928947655	0.0672309212167714	0.187597969406353	10	Q15758	SLC1A5	Neutral amino acid transporter B(0)	AAAT_HUMAN	20	8.81805362372108	1.08818053623721	Stable
TMG / DMSO	Q9NW13	Q9NW13	0.121880971122859	0.121880971122859	0.0710684999112161	0.191639666277847	10	Q9NW13	RBM28	RNA-binding protein 28	RBM28_HUMAN	29	8.81526604427094	1.08815266044271	Stable
TMG / DMSO	O95149	O95149	0.121552791975211	0.121552791975211	0.83720087077656	0.539919132203009	10	O95149	SNUPN	Snurportin-1	SPN1_HUMAN	11	8.79051594888491	1.08790515948885	Stable
TMG / DMSO	Q86Y56	Q86Y56	0.121508083832788	0.121508083832788	0.0858803981955048	0.204212045669627	10	Q86Y56	DNAAF5	Dynein assembly factor 5, axonemal	DAAF5_HUMAN	45	8.78714465669843	1.08787144656698	Stable
TMG / DMSO	Q9H3H3	Q9H3H3	0.121455000989359	0.121455000989359	0.311870218082695	0.331018213123764	10	Q9H3H3	C11orf68	UPF0696 protein C11orf68	CK068_HUMAN	11	8.7831419918482	1.08783141991848	Stable
TMG / DMSO	Q9BQ69	Q9BQ69	0.121452077599874	0.121452077599874	0.195797164501723	0.271666768864659	10	Q9BQ69	MACROD1	ADP-ribose glycohydrolase MACROD1	MACD1_HUMAN	10	8.78292156052887	1.08782921560529	Stable
TMG / DMSO	Q8IVT2	Q8IVT2	0.121300423262479	0.121300423262479	0.79444496516824	0.524802998841785	10	Q8IVT2	MISP	Mitotic interactor and substrate of PLK1	MISP_HUMAN	38	8.7714870339251	1.08771487033925	Stable
TMG / DMSO	Q8IX12	Q8IX12	0.120721223515077	0.120721223515077	0.0213564483331562	0.118545451180719	10	Q8IX12	CCAR1	Cell division cycle and apoptosis regulator protein 1	CCAR1_HUMAN	42	8.72782723659329	1.08727827236593	Stable
TMG / DMSO	Q6PGP7	Q6PGP7	0.120470591981039	0.120470591981039	0.0455007873059301	0.162785040191444	10	Q6PGP7	TTC37	Tetratricopeptide repeat protein 37	TTC37_HUMAN	62	8.70894018531303	1.08708940185313	Stable
TMG / DMSO	Q9NRY5	Q9NRY5	0.120148251141199	0.120148251141199	0.809886894490675	0.529595604049555	10	Q9NRY5	FAM114A2	Protein FAM114A2	F1142_HUMAN	33	8.68465409869048	1.0868465409869	Stable
TMG / DMSO	Q9UNX4	Q9UNX4	0.120105207922565	0.120105207922565	0.232124299438268	0.290505468154903	10	Q9UNX4	WDR3	WD repeat-containing protein 3	WDR3_HUMAN	51	8.68141150936299	1.08681411509363	Stable
TMG / DMSO	Q9Y4E8	Q9Y4E8	0.120060577485331	0.120060577485331	0.177126122624257	0.260344674739196	10	Q9Y4E8	USP15	Ubiquitin carboxyl-terminal hydrolase 15	UBP15_HUMAN	56	8.67804945171955	1.0867804945172	Stable
TMG / DMSO	O15382	O15382	0.119901990782814	0.119901990782814	0.16299529055526	0.251112468294498	10	O15382	BCAT2	Branched-chain-amino-acid aminotransferase, mitochondrial	BCAT2_HUMAN	29	8.66610379045276	1.08666103790453	Stable
TMG / DMSO	Q9P2R3	Q9P2R3	0.119873918300554	0.119873918300554	0.0083736263036852	0.0904401202868693	10	Q9P2R3	ANKFY1	Rabankyrin-5	ANFY1_HUMAN	55	8.66398934664758	1.08663989346648	Stable
TMG / DMSO	Q10471	Q10471	0.119538165191336	0.119538165191336	0.0225898899368163	0.122904479716292	10	Q10471	GALNT2	Polypeptide N-acetylgalactosaminyltransferase 2	GALT2_HUMAN	32	8.63870331865602	1.08638703318656	Stable
TMG / DMSO	P63244	P63244	0.119527909907532	0.119527909907532	0.0632454070259281	0.183454372549655	10	P63244	RACK1	Receptor of activated protein C kinase 1	RACK1_HUMAN	33	8.63793107175468	1.08637931071755	Stable
TMG / DMSO	P05387	P05387	0.119328912358142	0.119328912358142	0.416436619161316	0.379430058863284	10	P05387	RPLP2	60S acidic ribosomal protein P2	RLA2_HUMAN	13	8.62294717666396	1.08622947176664	Stable
TMG / DMSO	Q16222	Q16222	0.119326748422565	0.119326748422565	0.050840176775153	0.16879387609234	10	Q16222	UAP1	UDP-N-acetylhexosamine pyrophosphorylase	UAP1_HUMAN	35	8.62278425042047	1.0862278425042	Stable
TMG / DMSO	Q658P3	Q658P3	0.119081469356077	0.119081469356077	0.431743131101964	0.386188354626131	10	Q658P3	STEAP3	Metalloreductase STEAP3	STEA3_HUMAN	13	8.60431837256379	1.08604318372564	Stable
TMG / DMSO	P18887	P18887	0.118811886335632	0.118811886335632	0.550967517842474	0.435904864195203	10	P18887	XRCC1	DNA repair protein XRCC1	XRCC1_HUMAN	21	8.58402638841043	1.0858402638841	Stable
TMG / DMSO	Q9Y3A5	Q9Y3A5	0.118799759109313	0.118799759109313	0.0230967612641895	0.123951739983051	10	Q9Y3A5	SBDS	Ribosome maturation protein SBDS	SBDS_HUMAN	26	8.58311364005351	1.08583113640054	Stable
TMG / DMSO	Q9NTM9	Q9NTM9	0.11850137399947	0.11850137399947	0.864043679354896	0.547916809844952	10	Q9NTM9	CUTC	Copper homeostasis protein cutC homolog	CUTC_HUMAN	12	8.56065828179364	1.08560658281794	Stable
TMG / DMSO	Q92530	Q92530	0.118453693245336	0.118453693245336	0.598813156545935	0.453653185969065	10	Q92530	PSMF1	Proteasome inhibitor PI31 subunit	PSMF1_HUMAN	12	8.55707043517791	1.08557070435178	Stable
TMG / DMSO	O60879	O60879	0.118453068308206	0.118453068308206	0.174751420222758	0.258611915703307	10	O60879	DIAPH2	Protein diaphanous homolog 2	DIAP2_HUMAN	46	8.5570234111517	1.08557023411152	Stable
TMG / DMSO	P54760	P54760	0.118418971171992	0.118418971171992	0.00868331283103263	0.0906117207716544	10	P54760	EPHB4	Ephrin type-B receptor 4	EPHB4_HUMAN	33	8.5544577685394	1.08554457768539	Stable
TMG / DMSO	P61160	P61160	0.11837132465707	0.11837132465707	0.00896883400906965	0.0908358676743485	10	P61160	ACTR2	Actin-related protein 2	ARP2_HUMAN	27	8.55087270306336	1.08550872703063	Stable
TMG / DMSO	Q9UPU5	Q9UPU5	0.11832423056221	0.11832423056221	0.252338158414504	0.301742468897168	10	Q9UPU5	USP24	Ubiquitin carboxyl-terminal hydrolase 24	UBP24_HUMAN	87	8.54732931966309	1.08547329319663	Stable
TMG / DMSO	Q8NFQ8	Q8NFQ8	0.118293844315425	0.118293844315425	0.030740003079711	0.138957865155404	10	Q8NFQ8	TOR1AIP2	Torsin-1A-interacting protein 2	TOIP2_HUMAN	24	8.54504310455306	1.08545043104553	Stable
TMG / DMSO	Q9NR19	Q9NR19	0.118239959114873	0.118239959114873	0.0282495475610145	0.134015529473113	10	Q9NR19	ACSS2	Acetyl-coenzyme A synthetase, cytoplasmic	ACSA_HUMAN	22	8.54098898221838	1.08540988982218	Stable
TMG / DMSO	O14656	O14656	0.118113163629012	0.118113163629012	0.203689024728172	0.275825004779717	10	O14656	TOR1A	Torsin-1A	TOR1A_HUMAN	16	8.53144995818189	1.08531449958182	Stable
TMG / DMSO	Q01780	Q01780	0.117928241488072	0.117928241488072	0.316278963651339	0.333745585737347	10	Q01780	EXOSC10	Exosome component 10	EXOSX_HUMAN	47	8.51753947723386	1.08517539477234	Stable
TMG / DMSO	Q96RS6	Q96RS6	0.117885701142861	0.117885701142861	0.355727123515789	0.351341189089727	10	Q96RS6	NUDCD1	NudC domain-containing protein 1	NUDC1_HUMAN	31	8.51433969807065	1.08514339698071	Stable
TMG / DMSO	Q9C0B1	Q9C0B1	0.117837214428316	0.117837214428316	0.701721165599395	0.492652341229437	10	Q9C0B1	FTO	Alpha-ketoglutarate-dependent dioxygenase FTO	FTO_HUMAN	29	8.51069276282139	1.08510692762821	Stable
TMG / DMSO	Q13619	Q13619	0.117756564457442	0.117756564457442	0.154301772268108	0.24657646012531	10	Q13619	CUL4A	Cullin-4A	CUL4A_HUMAN	44	8.50462693507814	1.08504626935078	Stable
TMG / DMSO	Q99961	Q99961	0.117479654001805	0.117479654001805	0.258412303950421	0.304753192507332	10	Q99961	SH3GL1	Endophilin-A2	SH3G1_HUMAN	19	8.48380258793624	1.08483802587936	Stable
TMG / DMSO	Q13098	Q13098	0.117306893485238	0.117306893485238	0.193573095820471	0.270350195123417	10	Q13098	GPS1	COP9 signalosome complex subunit 1	CSN1_HUMAN	24	8.4708125968834	1.08470812596883	Stable
TMG / DMSO	P55263	P55263	0.117079217234166	0.117079217234166	0.0531451255403286	0.172070135428848	10	P55263	ADK	Adenosine kinase	ADK_HUMAN	34	8.45369582676179	1.08453695826762	Stable
TMG / DMSO	Q5T200	Q5T200	0.116558367433364	0.116558367433364	0.240160834408128	0.295220183857642	10	Q5T200	ZC3H13	Zinc finger CCCH domain-containing protein 13	ZC3HD_HUMAN	25	8.41454833635522	1.08414548336355	Stable
TMG / DMSO	Q9UHD1	Q9UHD1	0.116446199472384	0.116446199472384	0.064271419341278	0.184034678132855	10	Q9UHD1	CHORDC1	Cysteine and histidine-rich domain-containing protein 1	CHRD1_HUMAN	25	8.40611955150681	1.08406119551507	Stable
TMG / DMSO	P16278	P16278	0.116260216098436	0.116260216098436	0.0383544418229243	0.1535198416545	10	P16278	GLB1	Beta-galactosidase	BGAL_HUMAN	19	8.3921454018828	1.08392145401883	Stable
TMG / DMSO	Q9BT17	Q9BT17	0.116086872469582	0.116086872469582	0.852896142866615	0.544758353740487	10	Q9BT17	MTG1	Mitochondrial ribosome-associated GTPase 1	MTG1_HUMAN	14	8.37912258101168	1.08379122581012	Stable
TMG / DMSO	Q9H9Y2	Q9H9Y2	0.116069544007173	0.116069544007173	0.412448240869561	0.377439704452583	10	Q9H9Y2	RPF1	Ribosome production factor 1	RPF1_HUMAN	12	8.37782082823681	1.08377820828237	Stable
TMG / DMSO	P62995	P62995	0.115942014578491	0.115942014578491	0.136102697724994	0.236317037706588	10	P62995	TRA2B	Transformer-2 protein homolog beta	TRA2B_HUMAN	19	8.36824101384965	1.0836824101385	Stable
TMG / DMSO	Q15691	Q15691	0.115656126258446	0.115656126258446	0.207963273956762	0.277272096221031	10	Q15691	MAPRE1	Microtubule-associated protein RP/EB family member 1	MARE1_HUMAN	26	8.34676860004482	1.08346768600045	Stable
TMG / DMSO	Q9BTE3	Q9BTE3	0.115534580274607	0.115534580274607	0.260431187466871	0.305614836700507	10	Q9BTE3	MCMBP	Mini-chromosome maintenance complex-binding protein	MCMBP_HUMAN	33	8.33764084990807	1.08337640849908	Stable
TMG / DMSO	Q9NNW7	Q9NNW7	0.115486163968651	0.115486163968651	0.542017483550443	0.432940716733947	10	Q9NNW7	TXNRD2	Thioredoxin reductase 2, mitochondrial	TRXR2_HUMAN	30	8.3340051402099	1.0833400514021	Stable
TMG / DMSO	P40692	P40692	0.115279274797712	0.115279274797712	0.553020041071545	0.43678200959517	10	P40692	MLH1	DNA mismatch repair protein Mlh1	MLH1_HUMAN	40	8.31847065448985	1.0831847065449	Stable
TMG / DMSO	Q9GZT8	Q9GZT8	0.115012723810671	0.115012723810671	0.0189399935063193	0.113993880965935	10	Q9GZT8	NIF3L1	NIF3-like protein 1	NIF3L_HUMAN	22	8.29845968377509	1.08298459683775	Stable
TMG / DMSO	O60885	O60885	0.114710535761861	0.114710535761861	0.414798767855275	0.378382014771393	10	O60885	BRD4	Bromodomain-containing protein 4	BRD4_HUMAN	39	8.27577777798525	1.08275777777985	Stable
TMG / DMSO	A8MXV4	A8MXV4	0.114658785869172	0.114658785869172	0.29222259822644	0.321566101287125	10	A8MXV4	NUDT19	Nucleoside diphosphate-linked moiety X motif 19	NUD19_HUMAN	19	8.27189396385406	1.08271893963854	Stable
TMG / DMSO	P16455	P16455	0.114273722437074	0.114273722437074	0.669672136285308	0.48110193120282	10	P16455	MGMT	Methylated-DNA--protein-cysteine methyltransferase	MGMT_HUMAN	11	8.24299944176268	1.08242999441763	Stable
TMG / DMSO	Q68CQ4	Q68CQ4	0.114125152008043	0.114125152008043	0.589883387427457	0.449727190424755	10	Q68CQ4	DIEXF	Digestive organ expansion factor homolog	DIEXF_HUMAN	32	8.23185302454863	1.08231853024549	Stable
TMG / DMSO	Q09161	Q09161	0.113950754764296	0.113950754764296	0.0298955294927371	0.137867932759681	10	Q09161	NCBP1	Nuclear cap-binding protein subunit 1	NCBP1_HUMAN	37	8.21877042877412	1.08218770428774	Stable
TMG / DMSO	O43847	O43847	0.113918790440321	0.113918790440321	0.224424897189064	0.285864954793438	10	O43847	NRDC	Nardilysin	NRDC_HUMAN	54	8.21637276230958	1.0821637276231	Stable
TMG / DMSO	Q7KZ85	Q7KZ85	0.113260429033583	0.113260429033583	0.0744933759871139	0.193719823254479	10	Q7KZ85	SUPT6H	Transcription elongation factor SPT6	SPT6H_HUMAN	91	8.16700042253751	1.08167000422538	Stable
TMG / DMSO	Q9Y2S7	Q9Y2S7	0.113142978010875	0.113142978010875	0.329644806086756	0.33957497197285	10	Q9Y2S7	POLDIP2	Polymerase delta-interacting protein 2	PDIP2_HUMAN	24	8.15819481404652	1.08158194814047	Stable
TMG / DMSO	P0DN76;Q01081	P0DN76;Q01081	0.11304232189338	0.11304232189338	0.626703819906605	0.465290655381727	10	P0DN76;Q01081	U2AF1L5;U2AF1	Splicing factor U2AF 35 kDa subunit-like protein;Splicing factor U2AF 35 kDa subunit	U2AF5_HUMAN;U2AF1_HUMAN	14	8.15064893367485	1.08150648933675	Stable
TMG / DMSO	Q6P2E9	Q6P2E9	0.112741073030637	0.112741073030637	0.0125121018181465	0.101309292783269	10	Q6P2E9	EDC4	Enhancer of mRNA-decapping protein 4	EDC4_HUMAN	56	8.12806837591946	1.08128068375919	Stable
TMG / DMSO	Q9H0A0	Q9H0A0	0.112649857287703	0.112649857287703	0.279140791189261	0.315379509961029	10	Q9H0A0	NAT10	RNA cytidine acetyltransferase	NAT10_HUMAN	58	8.12123209381004	1.0812123209381	Stable
TMG / DMSO	O94966	O94966	0.112458104172645	0.112458104172645	0.819998009374577	0.533424310596611	10	O94966	USP19	Ubiquitin carboxyl-terminal hydrolase 19	UBP19_HUMAN	35	8.10686231730491	1.08106862317305	Stable
TMG / DMSO	Q53GS9	Q53GS9	0.112210962638814	0.112210962638814	0.0281864366844337	0.133994842618643	10	Q53GS9	USP39	U4/U6.U5 tri-snRNP-associated protein 2	SNUT2_HUMAN	24	8.08834460794798	1.08088344607948	Stable
TMG / DMSO	Q9BQ52	Q9BQ52	0.112099595476089	0.112099595476089	0.0973364254327161	0.213558569072817	10	Q9BQ52	ELAC2	Zinc phosphodiesterase ELAC protein 2	RNZ2_HUMAN	50	8.08000117616001	1.0808000117616	Stable
TMG / DMSO	Q96CU9	Q96CU9	0.112008423629102	0.112008423629102	0.20352529230978	0.275825004779717	10	Q96CU9	FOXRED1	FAD-dependent oxidoreductase domain-containing protein 1	FXRD1_HUMAN	12	8.07317122132045	1.0807317122132	Stable
TMG / DMSO	Q96SB4	Q96SB4	0.111901408917082	0.111901408917082	0.259074432238361	0.304935357699702	10	Q96SB4	SRPK1	SRSF protein kinase 1	SRPK1_HUMAN	24	8.06515498085771	1.08065154980858	Stable
TMG / DMSO	Q8WYP5	Q8WYP5	0.111882919434389	0.111882919434389	0.0698473226401791	0.190276258109468	10	Q8WYP5	AHCTF1	Protein ELYS	ELYS_HUMAN	73	8.0637700339683	1.08063770033968	Stable
TMG / DMSO	Q92692	Q92692	0.111869509194927	0.111869509194927	0.0187828931187855	0.113784906844416	10	Q92692	NECTIN2	Nectin-2	NECT2_HUMAN	15	8.06276555675234	1.08062765556752	Stable
TMG / DMSO	O94822	O94822	0.111502083446999	0.111502083446999	0.6612382711984	0.47824958199167	10	O94822	LTN1	E3 ubiquitin-protein ligase listerin	LTN1_HUMAN	49	8.03524762280274	1.08035247622803	Stable
TMG / DMSO	Q7Z422	Q7Z422	0.111387899066357	0.111387899066357	0.865174897912394	0.548229638281121	10	Q7Z422	SZRD1	SUZ domain-containing protein 1	SZRD1_HUMAN	10	8.02669734063855	1.08026697340639	Stable
TMG / DMSO	Q9UGI8	Q9UGI8	0.111296891420768	0.111296891420768	0.0908640521692515	0.208481364550045	10	Q9UGI8	TES	Testin	TES_HUMAN	37	8.01988304861736	1.08019883048617	Stable
TMG / DMSO	Q9Y2A7	Q9Y2A7	0.111294251841679	0.111294251841679	0.308482662253203	0.328931530683317	10	Q9Y2A7	NCKAP1	Nck-associated protein 1	NCKP1_HUMAN	61	8.01968541380504	1.08019685413805	Stable
TMG / DMSO	P07942	P07942	0.11124273993199	0.11124273993199	0.496846118655307	0.41479687063979	10	P07942	LAMB1	Laminin subunit beta-1	LAMB1_HUMAN	81	8.01582860360917	1.08015828603609	Stable
TMG / DMSO	Q9H3Q1	Q9H3Q1	0.111140812844399	0.111140812844399	0.983078470872569	0.583899140421813	10	Q9H3Q1	CDC42EP4	Cdc42 effector protein 4	BORG4_HUMAN	11	8.00819750375867	1.08008197503759	Stable
TMG / DMSO	Q96JD6	Q96JD6	0.111012387138823	0.111012387138823	0.0229795899007707	0.123654036532233	10	Q96JD6	AKR1E2	1,5-anhydro-D-fructose reductase	AKCL2_HUMAN	1	7.99858326706093	1.07998583267061	Stable
TMG / DMSO	P78406	P78406	0.110957390077419	0.110957390077419	0.0591284348274459	0.179606303790772	10	P78406	RAE1	mRNA export factor	RAE1L_HUMAN	24	7.99446632527039	1.0799446632527	Stable
TMG / DMSO	P08865	P08865	0.110575273633714	0.110575273633714	0.0822923710189966	0.201261534122441	10	P08865	RPSA	40S ribosomal protein SA	RSSA_HUMAN	25	7.96586638159065	1.07965866381591	Stable
TMG / DMSO	Q9HCG8	Q9HCG8	0.110537025382345	0.110537025382345	0.0915595735563425	0.209552502383587	10	Q9HCG8	CWC22	Pre-mRNA-splicing factor CWC22 homolog	CWC22_HUMAN	26	7.9630040643718	1.07963004064372	Stable
TMG / DMSO	Q86X83	Q86X83	0.110315893041235	0.110315893041235	0.000560324038775037	0.0396577578502426	10	Q86X83	COMMD2	COMM domain-containing protein 2	COMD2_HUMAN	12	7.94645705923234	1.07946457059232	Stable
TMG / DMSO	P30419	P30419	0.110096869035009	0.110096869035009	0.0101029454556349	0.0940856344599064	10	P30419	NMT1	Glycylpeptide N-tetradecanoyltransferase 1	NMT1_HUMAN	31	7.9300703175976	1.07930070317598	Stable
TMG / DMSO	Q9UHY1	Q9UHY1	0.109704552073653	0.109704552073653	0.0592336531427496	0.179606303790772	10	Q9UHY1	NRBP1	Nuclear receptor-binding protein	NRBP_HUMAN	27	7.90072451731585	1.07900724517316	Stable
TMG / DMSO	Q9H5V8	Q9H5V8	0.109698075725706	0.109698075725706	0.37206552487523	0.359581909064178	10	Q9H5V8	CDCP1	CUB domain-containing protein 1	CDCP1_HUMAN	30	7.90024014532633	1.07900240145326	Stable
TMG / DMSO	P25098	P25098	0.109445186639368	0.109445186639368	0.197052509598864	0.272458721614977	10	P25098	GRK2	Beta-adrenergic receptor kinase 1	ARBK1_HUMAN	33	7.88132803918453	1.07881328039185	Stable
TMG / DMSO	Q9H9G7	Q9H9G7	0.109343807131418	0.109343807131418	0.660999521664809	0.478183396144239	10	Q9H9G7	AGO3	Protein argonaute-3	AGO3_HUMAN	26	7.87374738535427	1.07873747385354	Stable
TMG / DMSO	P01111	P01111	0.109286886962802	0.109286886962802	0.0151525917588627	0.107751763618579	10	P01111	NRAS	GTPase NRas	RASN_HUMAN	12	7.86949141261557	1.07869491412616	Stable
TMG / DMSO	P62266	P62266	0.109283757779239	0.109283757779239	0.549742086131908	0.435278808919394	10	P62266	RPS23	40S ribosomal protein S23	RS23_HUMAN	11	7.86925744558595	1.07869257445586	Stable
TMG / DMSO	P39023	P39023	0.109138287088418	0.109138287088418	0.0821207399091504	0.201261534122441	10	P39023	RPL3	60S ribosomal protein L3	RL3_HUMAN	40	7.85838125633069	1.07858381256331	Stable
TMG / DMSO	Q9H2P9	Q9H2P9	0.108884135797625	0.108884135797625	0.277315774154973	0.314482883565753	10	Q9H2P9	DPH5	Diphthine methyl ester synthase	DPH5_HUMAN	12	7.83938213895223	1.07839382138952	Stable
TMG / DMSO	Q9UJ83	Q9UJ83	0.108611335457027	0.108611335457027	0.805323115057794	0.527931116943194	10	Q9UJ83	HACL1	2-hydroxyacyl-CoA lyase 1	HACL1_HUMAN	25	7.81899263311494	1.07818992633115	Stable
TMG / DMSO	Q96KG9	Q96KG9	0.108568767295148	0.108568767295148	0.0539995709097137	0.173444430642198	10	Q96KG9	SCYL1	N-terminal kinase-like protein	SCYL1_HUMAN	40	7.81581137270202	1.07815811372702	Stable
TMG / DMSO	O00442	O00442	0.108173471439911	0.108173471439911	0.0164244243984826	0.109649833508078	10	O00442	RTCA	RNA 3'-terminal phosphate cyclase	RTCA_HUMAN	21	7.78627408040828	1.07786274080408	Stable
TMG / DMSO	P83881	P83881	0.107787037406121	0.107787037406121	0.850320681503661	0.544205236162343	10	P83881	RPL36A	60S ribosomal protein L36a	RL36A_HUMAN	11	7.7574067830255	1.07757406783026	Stable
TMG / DMSO	Q6DD87	Q6DD87	0.107422631032728	0.107422631032728	0.412620991258623	0.377482950640492	10	Q6DD87	ZNF787	Zinc finger protein 787	ZN787_HUMAN	13	7.73019207313628	1.07730192073136	Stable
TMG / DMSO	Q04760	Q04760	0.107314310360976	0.107314310360976	0.113554919573448	0.224129395063603	10	Q04760	GLO1	Lactoylglutathione lyase	LGUL_HUMAN	19	7.72210376038036	1.0772210376038	Stable
TMG / DMSO	Q2TAA5	Q2TAA5	0.106909754468405	0.106909754468405	0.487345360415312	0.410439759045126	10	Q2TAA5	ALG11	GDP-Man:Man(3)GlcNAc(2)-PP-Dol alpha-1,2-mannosyltransferase	ALG11_HUMAN	10	7.69190091019696	1.07691900910197	Stable
TMG / DMSO	O95155	O95155	0.106470493270644	0.106470493270644	0.766067519685335	0.51591427274454	10	O95155	UBE4B	Ubiquitin conjugation factor E4 B	UBE4B_HUMAN	51	7.65911666179175	1.07659116661792	Stable
TMG / DMSO	O75190	O75190	0.106455024351465	0.106455024351465	0.144452458656168	0.240382271399021	10	O75190	DNAJB6	DnaJ homolog subfamily B member 6	DNJB6_HUMAN	12	7.65796232133922	1.07657962321339	Stable
TMG / DMSO	Q9UKV8	Q9UKV8	0.106256401369877	0.106256401369877	0.140336255847337	0.238135342769859	10	Q9UKV8	AGO2	Protein argonaute-2	AGO2_HUMAN	32	7.64314153596612	1.07643141535966	Stable
TMG / DMSO	P16403	P16403	0.106174584641856	0.106174584641856	0.281238216819558	0.316189331412159	10	P16403	H1-2	Histone H1.2	H12_HUMAN	19	7.6370371551634	1.07637037155163	Stable
TMG / DMSO	Q96CW5	Q96CW5	0.106112104389317	0.106112104389317	0.619834509939712	0.462575760556488	10	Q96CW5	TUBGCP3	Gamma-tubulin complex component 3	GCP3_HUMAN	39	7.63238	1.07632375710126	Stable
TMG / DMSO	P48730	P48730	0.10601996181161	0.10601996181161	0.464865225807479	0.400842403024617	10	P48730	CSNK1D	Casein kinase I isoform delta	KC1D_HUMAN	12	7.62550162547171	1.07625501625472	Stable
TMG / DMSO	Q9NR28	Q9NR28	0.105989780163673	0.105989780163673	0.544719251788336	0.433814	10	Q9NR28	DIABLO	Diablo homolog, mitochondrial	DBLOH_HUMAN	14	7.62325008864009	1.0762325008864	Stable
TMG / DMSO	P38571	P38571	0.105746141754743	0.105746141754743	0.60166914999722	0.454898875893847	10	P38571	LIPA	Lysosomal acid lipase/cholesteryl ester hydrolase	LICH_HUMAN	11	7.60507650190259	1.07605076501903	Stable
TMG / DMSO	Q9UBN7	Q9UBN7	0.105716891541878	0.105716891541878	0.206350256829916	0.276747844681803	10	Q9UBN7	HDAC6	Histone deacetylase 6	HDAC6_HUMAN	24	7.60289486309671	1.07602894863097	Stable
TMG / DMSO	O14745	O14745	0.105460176670316	0.105460176670316	0.0787503538389263	0.198030296338925	10	O14745	SLC9A3R1	Na(+)/H(+) exchange regulatory cofactor NHE-RF1	NHRF1_HUMAN	38	7.58374957941641	1.07583749579416	Stable
TMG / DMSO	Q2NKX8	Q2NKX8	0.105373261756794	0.105373261756794	0.328910631927215	0.339424356087959	10	Q2NKX8	ERCC6L	DNA excision repair protein ERCC-6-like	ERC6L_HUMAN	45	7.57726841023778	1.07577268410238	Stable
TMG / DMSO	P82933	P82933	0.105254111758765	0.105254111758765	0.139825965376457	0.237741121881202	10	P82933	MRPS9	28S ribosomal protein S9, mitochondrial	RT09_HUMAN	24	7.56838413347263	1.07568384133473	Stable
TMG / DMSO	Q31612	Q31612	0.105109120086147	0.105109120086147	0.946542942824202	0.572474348449824	10	NaN	NaN	NaN	Q31612	2	7.55757399287393	1.07557573992874	Stable
TMG / DMSO	P19525	P19525	0.104824943337496	0.104824943337496	0.128026690747231	0.231502426070135	10	P19525	EIF2AK2	Interferon-induced, double-stranded RNA-activated protein kinase	E2AK2_HUMAN	23	7.53638978507158	1.07536389785072	Stable
TMG / DMSO	Q9Y6B7	Q9Y6B7	0.104750545689811	0.104750545689811	0.553678739875028	0.437015389541874	10	Q9Y6B7	AP4B1	AP-4 complex subunit beta-1	AP4B1_HUMAN	14	7.53084443561687	1.07530844435617	Stable
TMG / DMSO	Q9H2G2	Q9H2G2	0.104547066188374	0.104547066188374	0.0938928813613201	0.211320454272241	10	Q9H2G2	SLK	STE20-like serine/threonine-protein kinase	SLK_HUMAN	68	7.51567922117213	1.07515679221172	Stable
TMG / DMSO	P49247	P49247	0.104424013013881	0.104424013013881	0.573097759387985	0.443494760004568	10	P49247	RPIA	Ribose-5-phosphate isomerase	RPIA_HUMAN	15	7.50650917410656	1.07506509174107	Stable
TMG / DMSO	P62753	P62753	0.104161007256606	0.104161007256606	0.669062333335583	0.480951009361556	10	P62753	RPS6	40S ribosomal protein S6	RS6_HUMAN	21	7.48691234113927	1.07486912341139	Stable
TMG / DMSO	Q14320	Q14320	0.104089631996268	0.104089631996268	0.188225531488218	0.266815456511102	10	Q14320	FAM50A	Protein FAM50A	FA50A_HUMAN	22	7.48159471242442	1.07481594712424	Stable
TMG / DMSO	Q13155	Q13155	0.103731964275476	0.103731964275476	0.554561585775038	0.437321193373162	10	Q13155	AIMP2	Aminoacyl tRNA synthase complex-interacting multifunctional protein 2	AIMP2_HUMAN	18	7.45495156815266	1.07454951568153	Stable
TMG / DMSO	Q9Y221	Q9Y221	0.103627181424051	0.103627181424051	0.210822426860491	0.278328626245448	10	Q9Y221	NIP7	60S ribosome subunit biogenesis protein NIP7 homolog	NIP7_HUMAN	12	7.44714740508992	1.0744714740509	Stable
TMG / DMSO	Q12800	Q12800	0.103543874525355	0.103543874525355	0.147477166828658	0.242808603076411	10	Q12800	TFCP2	Alpha-globin transcription factor CP2	TFCP2_HUMAN	18	7.44094316237767	1.07440943162378	Stable
TMG / DMSO	Q9HD20	Q9HD20	0.103285919639065	0.103285919639065	0.321952183256553	0.336289253173596	10	Q9HD20	ATP13A1	Manganese-transporting ATPase 13A1	AT131_HUMAN	47	7.42173436362574	1.07421734363626	Stable
TMG / DMSO	Q96LD4	Q96LD4	0.103204090176032	0.103204090176032	0.0442396330330543	0.161007642061013	10	Q96LD4	TRIM47	E3 ubiquitin-protein ligase TRIM47	TRI47_HUMAN	29	7.41564159051338	1.07415641590513	Stable
TMG / DMSO	P39019	P39019	0.103185853188358	0.103185853188358	0.392043410765848	0.367606192214854	10	P39019	RPS19	40S ribosomal protein S19	RS19_HUMAN	18	7.41428376692985	1.0741428376693	Stable
TMG / DMSO	P61313	P61313	0.102858917714571	0.102858917714571	0.177576190399156	0.260493020726894	10	P61313	RPL15	60S ribosomal protein L15	RL15_HUMAN	17	7.38994490113349	1.07389944901133	Stable
TMG / DMSO	P62750	P62750	0.102853006283177	0.102853006283177	0.0715554064995409	0.191806675720559	10	P62750	RPL23A	60S ribosomal protein L23a	RL23A_HUMAN	17	7.38950487259449	1.07389504872594	Stable
TMG / DMSO	P62891;Q59GN2	P62891;Q59GN2	0.102697282980756	0.102697282980756	0.00491147262992724	0.0781677760360907	10	P62891;Q59GN2	RPL39;RPL39P5	60S ribosomal protein L39;Putative 60S ribosomal protein L39-like 5	RL39_HUMAN;R39L5_HUMAN	2	7.37791396435212	1.07377913964352	Stable
TMG / DMSO	Q13442	Q13442	0.102468408185452	0.102468408185452	0.37763670279259	0.361578050446231	10	Q13442	PDAP1	28 kDa heat- and acid-stable phosphoprotein	HAP28_HUMAN	18	7.36088046242613	1.07360880462426	Stable
TMG / DMSO	P61163	P61163	0.102448284754292	0.102448284754292	0.136479940603201	0.236399104503641	10	P61163	ACTR1A	Alpha-centractin	ACTZ_HUMAN	21	7.35938294967506	1.07359382949675	Stable
TMG / DMSO	Q9ULA0	Q9ULA0	0.102366197629645	0.102366197629645	0.0819178385143764	0.201192898740413	10	Q9ULA0	DNPEP	Aspartyl aminopeptidase	DNPEP_HUMAN	23	7.35327454000623	1.07353274540006	Stable
TMG / DMSO	Q6NUK4	Q6NUK4	0.102229744419341	0.102229744419341	0.140103535874583	0.237895250302425	10	Q6NUK4	REEP3	Receptor expression-enhancing protein 3	REEP3_HUMAN	19	7.34312131579631	1.07343121315796	Stable
TMG / DMSO	O43617	O43617	0.10218153867557	0.10218153867557	0.178591854617301	0.26134969529985	10	O43617	TRAPPC3	Trafficking protein particle complex subunit 3	TPPC3_HUMAN	11	7.33953464750845	1.07339534647508	Stable
TMG / DMSO	Q96I51	Q96I51	0.101712372028478	0.101712372028478	0.521804902640794	0.424500107408657	10	Q96I51	RCC1L	RCC1-like G exchanging factor-like protein	RCC1L_HUMAN	17	7.30463334097056	1.07304633340971	Stable
TMG / DMSO	Q9H4M3	Q9H4M3	0.101655387055122	0.101655387055122	0.805846646146876	0.52798665031797	10	Q9H4M3	FBXO44	F-box only protein 44	FBX44_HUMAN	4	7.30039500179489	1.07300395001795	Stable
TMG / DMSO	Q13637	Q13637	0.101558195677688	0.101558195677688	0.461105155183667	0.399655469469088	10	Q13637	RAB32	Ras-related protein Rab-32	RAB32_HUMAN	15	7.29316663985931	1.07293166639859	Stable
TMG / DMSO	O15397	O15397	0.101315794421295	0.101315794421295	0.140502179316393	0.238168811148892	10	O15397	IPO8	Importin-8	IPO8_HUMAN	36	7.2751407834915	1.07275140783491	Stable
TMG / DMSO	Q9H936	Q9H936	0.101268215289657	0.101268215289657	0.243543034398117	0.296950728605406	10	Q9H936	SLC25A22	Mitochondrial glutamate carrier 1	GHC1_HUMAN	17	7.27160297838587	1.07271602978386	Stable
TMG / DMSO	Q9Y446	Q9Y446	0.10118687166268	0.10118687166268	0.143035919052225	0.239798330542347	10	Q9Y446	PKP3	Plakophilin-3	PKP3_HUMAN	41	7.26555484276497	1.07265554842765	Stable
TMG / DMSO	Q14534	Q14534	0.1011587243891	0.1011587243891	0.56322133871987	0.440387997494819	10	Q14534	SQLE	Squalene monooxygenase	ERG1_HUMAN	17	7.26346209039552	1.07263462090396	Stable
TMG / DMSO	P48506	P48506	0.10106242050676	0.10106242050676	0.0786202100614923	0.198030296338925	10	P48506	GCLC	Glutamate--cysteine ligase catalytic subunit	GSH1_HUMAN	39	7.25630219674296	1.07256302196743	Stable
TMG / DMSO	O00410	O00410	0.10101278946331	0.10101278946331	0.036407061241485	0.150222826082835	10	O00410	IPO5	Importin-5	IPO5_HUMAN	72	7.25261246989095	1.07252612469891	Stable
TMG / DMSO	Q8IUI8	Q8IUI8	0.100858115603001	0.100858115603001	0.488532850557207	0.410763609916444	10	Q8IUI8	CRLF3	Cytokine receptor-like factor 3	CRLF3_HUMAN	19	7.24111434597476	1.07241114345975	Stable
TMG / DMSO	Q9H0U4	Q9H0U4	0.100832991269836	0.100832991269836	0.380091718163705	0.362044270307866	10	Q9H0U4	RAB1B	Ras-related protein Rab-1B	RAB1B_HUMAN	22	7.23924677316923	1.07239246773169	Stable
TMG / DMSO	P18074	P18074	0.100831131543757	0.100831131543757	0.151658271265998	0.245262408585011	10	P18074	ERCC2	General transcription and DNA repair factor IIH helicase subunit XPD	ERCC2_HUMAN	27	7.23910853501795	1.07239108535018	Stable
TMG / DMSO	Q9H2K8	Q9H2K8	0.100828531926511	0.100828531926511	0.144656666313999	0.240405042439949	10	Q9H2K8	TAOK3	Serine/threonine-protein kinase TAO3	TAOK3_HUMAN	27	7.23891529918015	1.0723891529918	Stable
TMG / DMSO	Q13620	Q13620	0.100761385890999	0.100761385890999	0.573814973468987	0.443653885154791	10	Q13620	CUL4B	Cullin-4B	CUL4B_HUMAN	65	7.23392429259431	1.07233924292594	Stable
TMG / DMSO	Q9UNI6	Q9UNI6	0.100682169137245	0.100682169137245	0.0381668419948871	0.152972499294631	10	Q9UNI6	DUSP12	Dual specificity protein phosphatase 12	DUS12_HUMAN	16	7.22803636068874	1.07228036360689	Stable
TMG / DMSO	Q15631	Q15631	0.100542223351482	0.100542223351482	0.322708364190557	0.33652513762704	10	Q15631	TSN	Translin	TSN_HUMAN	17	7.21763542106992	1.0721763542107	Stable
TMG / DMSO	Q9UJZ1	Q9UJZ1	0.100399641748078	0.100399641748078	0.0928343067118864	0.210789466403294	10	Q9UJZ1	STOML2	Stomatin-like protein 2, mitochondrial	STML2_HUMAN	29	7.2070396218588	1.07207039621859	Stable
TMG / DMSO	O43291	O43291	0.100363717735567	0.100363717735567	0.281069289532738	0.316161508959508	10	O43291	SPINT2	Kunitz-type protease inhibitor 2	SPIT2_HUMAN	9	7.20437013248383	1.07204370132484	Stable
TMG / DMSO	Q96D46	Q96D46	0.100307144709533	0.100307144709533	0.258713562159993	0.304753192507332	10	Q96D46	NMD3	60S ribosomal export protein NMD3	NMD3_HUMAN	29	7.20016636346827	1.07200166363468	Stable
TMG / DMSO	P49848	P49848	0.1002899117205	0.1002899117205	0.886877683282626	0.555490864599322	10	P49848	TAF6	Transcription initiation factor TFIID subunit 6	TAF6_HUMAN	22	7.1988858653689	1.07198885865369	Stable
TMG / DMSO	O14908	O14908	0.0998628408957758	0.0998628408957758	0.122848007453461	0.227821705561043	10	O14908	GIPC1	PDZ domain-containing protein GIPC1	GIPC1_HUMAN	24	7.16715723265184	1.07167157232652	Stable
TMG / DMSO	Q5T0D9	Q5T0D9	0.0998415914473533	0.0998415914473533	0.532926866567041	0.429022886292964	10	Q5T0D9	TPRG1L	Tumor protein p63-regulated gene 1-like protein	TPRGL_HUMAN	10	7.16557877972521	1.07165578779725	Stable
TMG / DMSO	Q96DB5	Q96DB5	0.0997809601841432	0.0997809601841432	0.299546165569095	0.325283345137847	10	Q96DB5	RMDN1	Regulator of microtubule dynamics protein 1	RMD1_HUMAN	18	7.16107509204569	1.07161075092046	Stable
TMG / DMSO	Q8N0V3	Q8N0V3	0.0994558634794723	0.0994558634794723	0.52545955816222	0.426205298894959	10	Q8N0V3	RBFA	Putative ribosome-binding factor A, mitochondrial	RBFA_HUMAN	7	7.13693015044246	1.07136930150442	Stable
TMG / DMSO	Q12849	Q12849	0.0994347307745001	0.0994347307745001	0.124644624393328	0.229315614786013	10	Q12849	GRSF1	G-rich sequence factor 1	GRSF1_HUMAN	30	7.13536081216228	1.07135360812162	Stable
TMG / DMSO	Q9BVM2	Q9BVM2	0.0991255314757605	0.0991255314757605	0.280644846105243	0.316057800646905	10	Q9BVM2	DPCD	Protein DPCD	DPCD_HUMAN	8	7.11240195534462	1.07112401955345	Stable
TMG / DMSO	Q15382	Q15382	0.0990166822280442	0.0990166822280442	0.127902645297137	0.231463739945406	10	Q15382	RHEB	GTP-binding protein Rheb	RHEB_HUMAN	11	7.1043207848801	1.0710432078488	Stable
TMG / DMSO	P37268	P37268	0.0989745614362876	0.0989745614362876	0.22306755643235	0.285272787150145	10	P37268	FDFT1	Squalene synthase	FDFT_HUMAN	25	7.10119382262628	1.07101193822626	Stable
TMG / DMSO	O15111	O15111	0.0988977863596355	0.0988977863596355	0.295881018960591	0.323496669994813	10	O15111	CHUK	Inhibitor of nuclear factor kappa-B kinase subunit alpha	IKKA_HUMAN	32	7.09549443131718	1.07095494431317	Stable
TMG / DMSO	Q96EB6	Q96EB6	0.0985771772818792	0.0985771772818792	0.318479816310999	0.334866632282376	10	Q96EB6	SIRT1	NAD-dependent protein deacetylase sirtuin-1	SIR1_HUMAN	20	7.07169732118484	1.07071697321185	Stable
TMG / DMSO	Q15418	Q15418	0.098418435497503	0.098418435497503	0.260504136070512	0.305614836700507	10	Q15418	RPS6KA1	Ribosomal protein S6 kinase alpha-1	KS6A1_HUMAN	34	7.05991671838719	1.07059916718387	Stable
TMG / DMSO	O60716	O60716	0.0983921994917543	0.0983921994917543	0.00102569654225885	0.0499396363623795	10	O60716	CTNND1	Catenin delta-1	CTND1_HUMAN	64	7.05796980724436	1.07057969807244	Stable
TMG / DMSO	Q9H3U1	Q9H3U1	0.0982944309446745	0.0982944309446745	0.00206825860381559	0.0588143115812868	10	Q9H3U1	UNC45A	Protein unc-45 homolog A	UN45A_HUMAN	53	7.05071494934837	1.07050714949348	Stable
TMG / DMSO	Q8IWE2	Q8IWE2	0.0981657196864456	0.0981657196864456	0.0616634102681729	0.181461086445018	10	Q8IWE2	FAM114A1	Protein NOXP20	NXP20_HUMAN	25	7.04116475529692	1.07041164755297	Stable
TMG / DMSO	Q8IWB7	Q8IWB7	0.0980597712320625	0.0980597712320625	0.474840719559998	0.405312396264607	10	Q8IWB7	WDFY1	WD repeat and FYVE domain-containing protein 1	WDFY1_HUMAN	21	7.03330416852967	1.0703330416853	Stable
TMG / DMSO	Q9H1Y0	Q9H1Y0	0.0978910716557303	0.0978910716557303	0.0649439928480922	0.184784035048271	10	Q9H1Y0	ATG5	Autophagy protein 5	ATG5_HUMAN	13	7.02078910686275	1.07020789106863	Stable
TMG / DMSO	P63279	P63279	0.0977643932266077	0.0977643932266077	0.58586630291699	0.448019788782079	10	P63279	UBE2I	SUMO-conjugating enzyme UBC9	UBC9_HUMAN	21	7.01139236682244	1.07011392366822	Stable
TMG / DMSO	P60510	P60510	0.0976625173562079	0.0976625173562079	0.505931778340067	0.418146116017838	10	P60510	PPP4C	Serine/threonine-protein phosphatase 4 catalytic subunit	PP4C_HUMAN	16	7.00383602710946	1.07003836027109	Stable
TMG / DMSO	Q9NUQ6	Q9NUQ6	0.0976073959705495	0.0976073959705495	0.318368716429776	0.334866632282376	10	Q9NUQ6	SPATS2L	SPATS2-like protein	SPS2L_HUMAN	33	6.99974778470902	1.06999747784709	Stable
TMG / DMSO	Q9H1K1	Q9H1K1	0.097584712253451	0.097584712253451	0.416996788427204	0.379811155061023	10	Q9H1K1	ISCU	Iron-sulfur cluster assembly enzyme ISCU, mitochondrial	ISCU_HUMAN	9	6.99806542436368	1.06998065424364	Stable
TMG / DMSO	P51636	P51636	0.0975464154551598	0.0975464154551598	0.116863591447823	0.225422989290782	10	P51636	CAV2	Caveolin-2	CAV2_HUMAN	6	6.99522516441524	1.06995225164415	Stable
TMG / DMSO	Q96DA6	Q96DA6	0.0975188613718098	0.0975188613718098	0.447161577636104	0.393235499350797	10	Q96DA6	DNAJC19	Mitochondrial import inner membrane translocase subunit TIM14	TIM14_HUMAN	8	6.99318167835936	1.06993181678359	Stable
TMG / DMSO	Q9NRR3	Q9NRR3	0.097153310266135	0.097153310266135	0.375769723594238	0.360783562753141	10	Q9NRR3	CDC42SE2	CDC42 small effector protein 2	C42S2_HUMAN	2	6.96607510342468	1.06966075103425	Stable
TMG / DMSO	Q96A72	Q96A72	0.0970956670026735	0.0970956670026735	0.232478323979583	0.290671425194714	10	Q96A72	MAGOHB	Protein mago nashi homolog 2	MGN2_HUMAN	19	6.96180133086988	1.0696180133087	Stable
TMG / DMSO	Q86V85	Q86V85	0.0970804685657329	0.0970804685657329	0.779721364984493	0.520102420639396	10	Q86V85	GPR180	Integral membrane protein GPR180	GP180_HUMAN	4	6.96067452057136	1.06960674520571	Stable
TMG / DMSO	Q53HC9	Q53HC9	0.0969958585174868	0.0969958585174868	0.228321270920201	0.288617919956146	10	Q53HC9	EIPR1	EARP and GARP complex-interacting protein 1	EIPR1_HUMAN	15	6.95440175868947	1.06954401758689	Stable
TMG / DMSO	A0A087X1C5;P10635	A0A087X1C5;P10635	0.0967328411056556	0.0967328411056556	0.594688526427623	0.452023946339398	10	A0A087X1C5;P10635	CYP2D7;CYP2D6	Putative cytochrome P450 2D7;Cytochrome P450 2D6	CP2D7_HUMAN;CP2D6_HUMAN	1	6.93490470281362	1.06934904702814	Stable
TMG / DMSO	P04183	P04183	0.0966886689828817	0.0966886689828817	0.108961387855756	0.221906468970963	10	P04183	TK1	Thymidine kinase, cytosolic	KITH_HUMAN	18	6.9316306432972	1.06931630643297	Stable
TMG / DMSO	O43818	O43818	0.0966293062817314	0.0966293062817314	0.0977391097577165	0.21380298310242	10	O43818	RRP9	U3 small nucleolar RNA-interacting protein 2	U3IP2_HUMAN	22	6.92723080850222	1.06927230808502	Stable
TMG / DMSO	C9JLW8	C9JLW8	0.0965891770858261	0.0965891770858261	0.340964164797957	0.344225610911984	10	C9JLW8	MCRIP1	Mapk-regulated corepressor-interacting protein 1	MCRI1_HUMAN	5	6.92425662200058	1.06924256622001	Stable
TMG / DMSO	Q8WTS6	Q8WTS6	0.0965416521178316	0.0965416521178316	0.688391300495958	0.487735492142702	10	Q8WTS6	SETD7	Histone-lysine N-methyltransferase SETD7	SETD7_HUMAN	10	6.92073440279788	1.06920734402798	Stable
TMG / DMSO	P80303	P80303	0.0964162035171159	0.0964162035171159	0.404426991221466	0.372960681578559	10	P80303	NUCB2	Nucleobindin-2	NUCB2_HUMAN	29	6.91143758469472	1.06911437584695	Stable
TMG / DMSO	P62280	P62280	0.0962129647947277	0.0962129647947277	0.104649775570529	0.218374280205446	10	P62280	RPS11	40S ribosomal protein S11	RS11_HUMAN	20	6.89637756650499	1.06896377566505	Stable
TMG / DMSO	P51617	P51617	0.0958935861644162	0.0958935861644162	0.856363153045779	0.54558881759447	10	P51617	IRAK1	Interleukin-1 receptor-associated kinase 1	IRAK1_HUMAN	26	6.87271585074223	1.06872715850742	Stable
TMG / DMSO	O96005	O96005	0.0957663744348467	0.0957663744348467	0.208000161277512	0.277272096221031	10	O96005	CLPTM1	Cleft lip and palate transmembrane protein 1	CLPT1_HUMAN	21	6.86329260933665	1.06863292609337	Stable
TMG / DMSO	Q99496	Q99496	0.0953150730680631	0.0953150730680631	0.278989479044866	0.315318680561246	10	Q99496	RNF2	E3 ubiquitin-protein ligase RING2	RING2_HUMAN	16	6.82986904704244	1.06829869047042	Stable
TMG / DMSO	P35268	P35268	0.0951760735140128	0.0951760735140128	0.257324568243425	0.304317790947994	10	P35268	RPL22	60S ribosomal protein L22	RL22_HUMAN	8	6.81957678955567	1.06819576789556	Stable
TMG / DMSO	P11055	P11055	0.0951474093857203	0.0951474093857203	0.0460214140621853	0.163482187479173	10	P11055	MYH3	Myosin-3	MYH3_HUMAN	21	6.81745447018176	1.06817454470182	Stable
TMG / DMSO	Q9H089	Q9H089	0.0950459261398763	0.0950459261398763	0.362577080385625	0.354572426833028	10	Q9H089	LSG1	Large subunit GTPase 1 homolog	LSG1_HUMAN	29	6.80994089286318	1.06809940892863	Stable
TMG / DMSO	Q6L8Q7	Q6L8Q7	0.0949037179619258	0.0949037179619258	0.0857337561720947	0.204186174636311	10	Q6L8Q7	PDE12	2',5'-phosphodiesterase 12	PDE12_HUMAN	23	6.79941302795455	1.06799413027955	Stable
TMG / DMSO	O00299	O00299	0.0947189804662224	0.0947189804662224	0.207885195534391	0.277272096221031	10	O00299	CLIC1	Chloride intracellular channel protein 1	CLIC1_HUMAN	26	6.78573820937307	1.06785738209373	Stable
TMG / DMSO	P28288	P28288	0.0946513873705557	0.0946513873705557	0.43225081897493	0.386277618382825	10	P28288	ABCD3	ATP-binding cassette sub-family D member 3	ABCD3_HUMAN	35	6.78073520504543	1.06780735205045	Stable
TMG / DMSO	P53701	P53701	0.0945669303307463	0.0945669303307463	0.829000427346691	0.536726923258469	10	P53701	HCCS	Cytochrome c-type heme lyase	CCHL_HUMAN	18	6.77448432001408	1.06774484320014	Stable
TMG / DMSO	Q8WVV9	Q8WVV9	0.0944117004307496	0.0944117004307496	0.322221198823032	0.336331666207874	10	Q8WVV9	HNRNPLL	Heterogeneous nuclear ribonucleoprotein L-like	HNRLL_HUMAN	34	6.76299630598767	1.06762996305988	Stable
TMG / DMSO	P08397	P08397	0.094321325857783	0.094321325857783	0.35806122848667	0.352067760784569	10	P08397	HMBS	Porphobilinogen deaminase	HEM3_HUMAN	20	6.75630857384559	1.06756308573846	Stable
TMG / DMSO	Q9NSI2	Q9NSI2	0.094237931395345	0.094237931395345	0.265114199823264	0.307900970296671	10	Q9NSI2	FAM207A	Protein FAM207A	F207A_HUMAN	7	6.75013774258604	1.06750137742586	Stable
TMG / DMSO	P30048	P30048	0.0941589822805528	0.0941589822805528	0.118212249190473	0.225910067067943	10	P30048	PRDX3	Thioredoxin-dependent peroxide reductase, mitochondrial	PRDX3_HUMAN	20	6.74429617659702	1.06744296176597	Stable
TMG / DMSO	P31321	P31321	0.0941002493638418	0.0941002493638418	0.704180899268279	0.493229979042725	10	P31321	PRKAR1B	cAMP-dependent protein kinase type I-beta regulatory subunit	KAP1_HUMAN	11	6.73995064544504	1.06739950645445	Stable
TMG / DMSO	Q13362	Q13362	0.0939984831117097	0.0939984831117097	0.116035511719645	0.225203553816825	10	Q13362	PPP2R5C	Serine/threonine-protein phosphatase 2A 56 kDa regulatory subunit gamma isoform	2A5G_HUMAN	18	6.73242158260408	1.06732421582604	Stable
TMG / DMSO	P61970	P61970	0.0938730357200445	0.0938730357200445	0.303327520372011	0.32696978365132	10	P61970	NUTF2	Nuclear transport factor 2	NTF2_HUMAN	10	6.72314122784607	1.06723141227846	Stable
TMG / DMSO	Q99808	Q99808	0.0938317973555133	0.0938317973555133	0.436455851419849	0.388592334192957	10	Q99808	SLC29A1	Equilibrative nucleoside transporter 1	S29A1_HUMAN	10	6.72009066984398	1.06720090669844	Stable
TMG / DMSO	Q96EK5	Q96EK5	0.0937680863030945	0.0937680863030945	0.149868945654319	0.243936099394552	10	Q96EK5	KIFBP	KIF-binding protein	KBP_HUMAN	35	6.71537789342969	1.0671537789343	Stable
TMG / DMSO	P00492	P00492	0.0934398338142558	0.0934398338142558	0.503066034670712	0.417498312122914	10	P00492	HPRT1	Hypoxanthine-guanine phosphoribosyltransferase	HPRT_HUMAN	18	6.69109999504729	1.06691099995047	Stable
TMG / DMSO	Q8N983	Q8N983	0.0933637412911969	0.0933637412911969	0.180818779566666	0.262651325186799	10	Q8N983	MRPL43	39S ribosomal protein L43, mitochondrial	RM43_HUMAN	9	6.6854729008488	1.06685472900849	Stable
TMG / DMSO	Q16186	Q16186	0.0931236411608661	0.0931236411608661	0.392204804056952	0.367607404611686	10	Q16186	ADRM1	Proteasomal ubiquitin receptor ADRM1	ADRM1_HUMAN	14	6.66771927735998	1.0666771927736	Stable
TMG / DMSO	O14579	O14579	0.0930920534859931	0.0930920534859931	0.699833761567298	0.491986434860891	10	O14579	COPE	Coatomer subunit epsilon	COPE_HUMAN	25	6.66538382305082	1.06665383823051	Stable
TMG / DMSO	Q92785	Q92785	0.0929653117894493	0.0929653117894493	0.29161098477821	0.321262968679203	10	Q92785	DPF2	Zinc finger protein ubi-d4	REQU_HUMAN	22	6.65601361138575	1.06656013611386	Stable
TMG / DMSO	P42695	P42695	0.0929459603252376	0.0929459603252376	0.276606525977073	0.314093027610055	10	P42695	NCAPD3	Condensin-2 complex subunit D3	CNDD3_HUMAN	44	6.6545829998361	1.06654582999836	Stable
TMG / DMSO	Q9NYH9	Q9NYH9	0.0928008909727653	0.0928008909727653	0.762273976625616	0.51459904700393	10	Q9NYH9	UTP6	U3 small nucleolar RNA-associated protein 6 homolog	UTP6_HUMAN	32	6.64385895007022	1.0664385895007	Stable
TMG / DMSO	P35244	P35244	0.0926562933943572	0.0926562933943572	0.164122687912624	0.251493145818223	10	P35244	RPA3	Replication protein A 14 kDa subunit	RFA3_HUMAN	11	6.63317084858686	1.06633170848587	Stable
TMG / DMSO	P51148	P51148	0.092577534743126	0.092577534743126	0.388833603729742	0.366356777558776	10	P51148	RAB5C	Ras-related protein Rab-5C	RAB5C_HUMAN	13	6.62734976010877	1.06627349760109	Stable
TMG / DMSO	Q05519	Q05519	0.0925311413464425	0.0925311413464425	0.908607076366971	0.56232442405242	10	Q05519	SRSF11	Serine/arginine-rich splicing factor 11	SRS11_HUMAN	13	6.62392095134665	1.06623920951347	Stable
TMG / DMSO	P47755	P47755	0.0923923500586853	0.0923923500586853	0.246148948270645	0.298434516887586	10	P47755	CAPZA2	F-actin-capping protein subunit alpha-2	CAZA2_HUMAN	19	6.61366392607736	1.06613663926077	Stable
TMG / DMSO	P61019	P61019	0.0923819424170452	0.0923819424170452	0.0620300826265079	0.181974914352468	10	P61019	RAB2A	Ras-related protein Rab-2A	RAB2A_HUMAN	20	6.61289481495249	1.06612894814952	Stable
TMG / DMSO	Q9UEE9	Q9UEE9	0.0923587413809139	0.0923587413809139	0.112663593002382	0.223194033801099	10	Q9UEE9	CFDP1	Craniofacial development protein 1	CFDP1_HUMAN	10	6.61118030865326	1.06611180308653	Stable
TMG / DMSO	Q8N1F7	Q8N1F7	0.0922552613565999	0.0922552613565999	0.0367441068116855	0.150889110292901	10	Q8N1F7	NUP93	Nuclear pore complex protein Nup93	NUP93_HUMAN	56	6.60353369479711	1.06603533694797	Stable
TMG / DMSO	Q9HBL8	Q9HBL8	0.092232591618683	0.092232591618683	0.569360229198634	0.442198701117865	10	Q9HBL8	NMRAL1	NmrA-like family domain-containing protein 1	NMRL1_HUMAN	17	6.60185859707076	1.06601858597071	Stable
TMG / DMSO	Q9BSF4	Q9BSF4	0.0920321355219028	0.0920321355219028	0.00455647486252121	0.0769530548840714	10	Q9BSF4	TIMM29	Mitochondrial import inner membrane translocase subunit Tim29	TIM29_HUMAN	7	6.58704776915251	1.06587047769153	Stable
TMG / DMSO	P54840	P54840	0.0917673419316941	0.0917673419316941	0.658717477733061	0.477566202222475	10	P54840	GYS2	Glycogen [starch] synthase, liver	GYS2_HUMAN	1	6.56748647843113	1.06567486478431	Stable
TMG / DMSO	Q96EP5	Q96EP5	0.0917409258172665	0.0917409258172665	0.533581357148173	0.429248148955684	10	Q96EP5	DAZAP1	DAZ-associated protein 1	DAZP1_HUMAN	15	6.56553521841785	1.06565535218418	Stable
TMG / DMSO	Q99661	Q99661	0.0917285732697454	0.0917285732697454	0.110624154656518	0.222499739517039	10	Q99661	KIF2C	Kinesin-like protein KIF2C	KIF2C_HUMAN	36	6.56462279398635	1.06564622793986	Stable
TMG / DMSO	P16402	P16402	0.0917077500136772	0.0917077500136772	0.227637732078177	0.288187835896952	10	P16402	H1-3	Histone H1.3	H13_HUMAN	9	6.56308469594677	1.06563084695947	Stable
TMG / DMSO	Q9NZM3	Q9NZM3	0.0916236127865322	0.0916236127865322	0.47331645249883	0.404634981069423	10	Q9NZM3	ITSN2	Intersectin-2	ITSN2_HUMAN	42	6.55687017328652	1.06556870173287	Stable
TMG / DMSO	Q96CS3	Q96CS3	0.0912580267850898	0.0912580267850898	0.212941749896396	0.279645834397886	10	Q96CS3	FAF2	FAS-associated factor 2	FAF2_HUMAN	25	6.52987156053535	1.06529871560535	Stable
TMG / DMSO	P09543	P09543	0.0911604144744348	0.0911604144744348	0.524970472112984	0.425923447098006	10	P09543	CNP	2',3'-cyclic-nucleotide 3'-phosphodiesterase	CN37_HUMAN	34	6.52266402543884	1.06522664025439	Stable
TMG / DMSO	Q7L014	Q7L014	0.0911268897697055	0.0911268897697055	0.0631204091681084	0.183180116524525	10	Q7L014	DDX46	Probable ATP-dependent RNA helicase DDX46	DDX46_HUMAN	70	6.52018872798148	1.06520188727981	Stable
TMG / DMSO	P69849;Q5JPE7	P69849;Q5JPE7	0.0910746059649457	0.0910746059649457	0.33414089394293	0.341389694819153	10	P69849;Q5JPE7	NOMO3;NOMO2	Nodal modulator 3;Nodal modulator 2	NOMO3_HUMAN;NOMO2_HUMAN	36	6.51632846668064	1.06516328466681	Stable
TMG / DMSO	Q92541	Q92541	0.0909827282755186	0.0909827282755186	0.542915390788607	0.433122794189664	10	Q92541	RTF1	RNA polymerase-associated protein RTF1 homolog	RTF1_HUMAN	26	6.50954521571603	1.06509545215716	Stable
TMG / DMSO	Q9BXW7	Q9BXW7	0.0908733492745046	0.0908733492745046	0.0909383915300089	0.208492897654167	10	Q9BXW7	HDHD5	Haloacid dehalogenase-like hydrolase domain-containing 5	HDHD5_HUMAN	22	6.50147042117393	1.06501470421174	Stable
TMG / DMSO	Q15067	Q15067	0.0907721127692651	0.0907721127692651	0.422769110467297	0.38247257196304	10	Q15067	ACOX1	Peroxisomal acyl-coenzyme A oxidase 1	ACOX1_HUMAN	35	6.49399728369084	1.06493997283691	Stable
TMG / DMSO	P14314	P14314	0.090769617737943	0.090769617737943	0.0668689142157016	0.187188439347801	10	P14314	PRKCSH	Glucosidase 2 subunit beta	GLU2B_HUMAN	37	6.49381311058319	1.06493813110583	Stable
TMG / DMSO	Q9BUR4	Q9BUR4	0.0905545989005175	0.0905545989005175	0.0415539632899577	0.157622095304152	10	Q9BUR4	WRAP53	Telomerase Cajal body protein 1	TCAB1_HUMAN	16	6.47794248723228	1.06477942487232	Stable
TMG / DMSO	Q9BVG4	Q9BVG4	0.0904715069799924	0.0904715069799924	0.00706394320412125	0.086916715042797	10	Q9BVG4	PBDC1	Protein PBDC1	PBDC1_HUMAN	14	6.47181007414106	1.06471810074141	Stable
TMG / DMSO	Q01105	Q01105	0.0904552118166662	0.0904552118166662	0.0775573213119618	0.19705594223938	10	Q01105	SET	Protein SET	SET_HUMAN	22	6.47060748753236	1.06470607487532	Stable
TMG / DMSO	Q9H4H8	Q9H4H8	0.0898781454988751	0.0898781454988751	0.281108362936238	0.316161508959508	10	Q9H4H8	FAM83D	Protein FAM83D	FA83D_HUMAN	12	6.42802862405685	1.06428028624057	Stable
TMG / DMSO	Q16531	Q16531	0.0896709325365778	0.0896709325365778	0.00714123487790731	0.086916715042797	10	Q16531	DDB1	DNA damage-binding protein 1	DDB1_HUMAN	77	6.41274356187236	1.06412743561872	Stable
TMG / DMSO	Q13395	Q13395	0.0896226779468497	0.0896226779468497	0.592916394892823	0.451231503058219	10	Q13395	TARBP1	Probable methyltransferase TARBP1	TARB1_HUMAN	37	6.40918	1.06409184377663	Stable
TMG / DMSO	P52292	P52292	0.0895487125560641	0.0895487125560641	0.00516818815233112	0.0801259031167968	10	P52292	KPNA2	Importin subunit alpha-1	IMA1_HUMAN	31	6.40372903545441	1.06403729035454	Stable
TMG / DMSO	Q16836	Q16836	0.08945655823976	0.08945655823976	0.146135221077199	0.241664504360692	10	Q16836	HADH	Hydroxyacyl-coenzyme A dehydrogenase, mitochondrial	HCDH_HUMAN	24	6.39693255424549	1.06396932554245	Stable
TMG / DMSO	P61221	P61221	0.0893581498719157	0.0893581498719157	0.111448077637397	0.222602189821429	10	P61221	ABCE1	ATP-binding cassette sub-family E member 1	ABCE1_HUMAN	45	6.3896753092362	1.06389675309236	Stable
TMG / DMSO	Q9BVK6	Q9BVK6	0.0893200157757606	0.0893200157757606	0.348449106125205	0.347582461026237	10	Q9BVK6	TMED9	Transmembrane emp24 domain-containing protein 9	TMED9_HUMAN	14	6.38686319692261	1.06386863196923	Stable
TMG / DMSO	Q16881	Q16881	0.0893000507259563	0.0893000507259563	0.241548810479422	0.295825479260477	10	Q16881	TXNRD1	Thioredoxin reductase 1, cytoplasmic	TRXR1_HUMAN	41	6.38539094931292	1.06385390949313	Stable
TMG / DMSO	Q96CB9	Q96CB9	0.0890994762768795	0.0890994762768795	0.376531044505127	0.360932244063551	10	Q96CB9	NSUN4	5-methylcytosine rRNA methyltransferase NSUN4	NSUN4_HUMAN	9	6.37060147035542	1.06370601470355	Stable
TMG / DMSO	O43592	O43592	0.0890300097779122	0.0890300097779122	0.0728394156851132	0.192746680371634	10	O43592	XPOT	Exportin-T	XPOT_HUMAN	43	6.36547979517534	1.06365479795175	Stable
TMG / DMSO	Q00013	Q00013	0.0889522010320236	0.0889522010320236	0.461333909910455	0.399796139732252	10	Q00013	MPP1	55 kDa erythrocyte membrane protein	EM55_HUMAN	22	6.35974334971783	1.06359743349718	Stable
TMG / DMSO	P37235	P37235	0.0888350136697488	0.0888350136697488	0.456533990110891	0.39735365805948	10	P37235	HPCAL1	Hippocalcin-like protein 1	HPCL1_HUMAN	18	6.35110430180981	1.0635110430181	Stable
TMG / DMSO	Q9Y697	Q9Y697	0.0887475186684107	0.0887475186684107	0.188632020079168	0.267202786154056	10	Q9Y697	NFS1	Cysteine desulfurase, mitochondrial	NFS1_HUMAN	23	6.34465463116587	1.06344654631166	Stable
TMG / DMSO	Q9Y2B0	Q9Y2B0	0.0884590572079644	0.0884590572079644	0.614819461355377	0.46033028992084	10	Q9Y2B0	CNPY2	Protein canopy homolog 2	CNPY2_HUMAN	16	6.32339354208493	1.06323393542085	Stable
TMG / DMSO	P07900	P07900	0.0883711491531737	0.0883711491531737	0.237803655793621	0.294065116804609	10	P07900	HSP90AA1	Heat shock protein HSP 90-alpha	HS90A_HUMAN	71	6.31691511269814	1.06316915112698	Stable
TMG / DMSO	O43795	O43795	0.0880608261508928	0.0880608261508928	0.181118891080587	0.262825524435621	10	O43795	MYO1B	Unconventional myosin-Ib	MYO1B_HUMAN	51	6.29404885526603	1.06294048855266	Stable
TMG / DMSO	P07738	P07738	0.0879604546148839	0.0879604546148839	0.162936740601211	0.251112468294498	10	P07738	BPGM	Bisphosphoglycerate mutase	PMGE_HUMAN	16	6.28665399666537	1.06286653996665	Stable
TMG / DMSO	Q9HCK8	Q9HCK8	0.0879565781401849	0.0879565781401849	0.174584232680088	0.258611915703307	10	Q9HCK8	CHD8	Chromodomain-helicase-DNA-binding protein 8	CHD8_HUMAN	43	6.28636840826322	1.06286368408263	Stable
TMG / DMSO	Q9UGP4	Q9UGP4	0.0879494835395152	0.0879494835395152	0.333694384183215	0.341238384369577	10	Q9UGP4	LIMD1	LIM domain-containing protein 1	LIMD1_HUMAN	26	6.28584573544253	1.06285845735443	Stable
TMG / DMSO	O14880	O14880	0.0878385691055439	0.0878385691055439	0.23440726058274	0.292147105793612	10	O14880	MGST3	Microsomal glutathione S-transferase 3	MGST3_HUMAN	10	6.27767479082766	1.06277674790828	Stable
TMG / DMSO	P10768	P10768	0.0876621397657143	0.0876621397657143	0.679588097767118	0.48451598097791	10	P10768	ESD	S-formylglutathione hydrolase	ESTD_HUMAN	22	6.26467872928733	1.06264678729287	Stable
TMG / DMSO	Q63HN8	Q63HN8	0.0876331259767732	0.0876331259767732	0.371111253111499	0.358882060555984	10	Q63HN8	RNF213	E3 ubiquitin-protein ligase RNF213	RN213_HUMAN	226	6.26254168031224	1.06262541680312	Stable
TMG / DMSO	P27701	P27701	0.0873508692708165	0.0873508692708165	0.434045890730227	0.38724901062332	10	P27701	CD82	CD82 antigen	CD82_HUMAN	4	6.2417539321777	1.06241753932178	Stable
TMG / DMSO	Q9UKX7	Q9UKX7	0.0873052012275793	0.0873052012275793	0.244191797080282	0.297440342424575	10	Q9UKX7	NUP50	Nuclear pore complex protein Nup50	NUP50_HUMAN	30	6.23839093716936	1.06238390937169	Stable
TMG / DMSO	P05976;P08590	P05976;P08590	0.0872515779050715	0.0872515779050715	0.923894486616194	0.566596601876525	10	P05976;P08590	MYL1;MYL3	Myosin light chain 1/3, skeletal muscle isoform;Myosin light chain 3	MYL1_HUMAN;MYL3_HUMAN	2	6.23444225122605	1.06234442251226	Stable
TMG / DMSO	Q9UNL2	Q9UNL2	0.0872415676030462	0.0872415676030462	0.017244528295753	0.1102939847173	10	Q9UNL2	SSR3	Translocon-associated protein subunit gamma	SSRG_HUMAN	2	6.23370513414108	1.06233705134141	Stable
TMG / DMSO	Q9UQB8	Q9UQB8	0.0871768615780054	0.0871768615780054	0.0409013186265899	0.156945069090885	10	Q9UQB8	BAIAP2	Brain-specific angiogenesis inhibitor 1-associated protein 2	BAIP2_HUMAN	45	6.22894057445191	1.06228940574452	Stable
TMG / DMSO	Q9H8H0	Q9H8H0	0.0869992411415729	0.0869992411415729	0.719661873523774	0.498369948257984	10	Q9H8H0	NOL11	Nucleolar protein 11	NOL11_HUMAN	41	6.21586277991721	1.06215862779917	Stable
TMG / DMSO	Q6UX04	Q6UX04	0.0869789569068357	0.0869789569068357	0.371073607685336	0.358882060555984	10	Q6UX04	CWC27	Spliceosome-associated protein CWC27 homolog	CWC27_HUMAN	17	6.2143693996211	1.06214369399621	Stable
TMG / DMSO	Q2M2I8	Q2M2I8	0.0869080262041494	0.0869080262041494	0.240715766044299	0.295667521821082	10	Q2M2I8	AAK1	AP2-associated protein kinase 1	AAK1_HUMAN	31	6.20914745427317	1.06209147454273	Stable
TMG / DMSO	Q96N67	Q96N67	0.0868060371650113	0.0868060371650113	0.210321033065625	0.278157019184887	10	Q96N67	DOCK7	Dedicator of cytokinesis protein 7	DOCK7_HUMAN	105	6.20163943233016	1.0620163943233	Stable
TMG / DMSO	O75694	O75694	0.0867658326744167	0.0867658326744167	0.00424750370290378	0.0749361989582493	10	O75694	NUP155	Nuclear pore complex protein Nup155	NU155_HUMAN	60	6.19867988564922	1.06198679885649	Stable
TMG / DMSO	Q9Y5P6	Q9Y5P6	0.0867198721603255	0.0867198721603255	0.550785382125932	0.43587181305379	10	Q9Y5P6	GMPPB	Mannose-1-phosphate guanyltransferase beta	GMPPB_HUMAN	17	6.19529672563361	1.06195296725634	Stable
TMG / DMSO	Q8TCZ2	Q8TCZ2	0.0866722027711866	0.0866722027711866	0.7370549454949	0.504319033774846	10	Q8TCZ2	CD99L2	CD99 antigen-like protein 2	C99L2_HUMAN	13	6.1917878889437	1.06191787888944	Stable
TMG / DMSO	P29083	P29083	0.0865825393777818	0.0865825393777818	0.798735128284182	0.525933052878732	10	P29083	GTF2E1	General transcription factor IIE subunit 1	T2EA_HUMAN	17	6.18518828202099	1.06185188282021	Stable
TMG / DMSO	Q96BM9	Q96BM9	0.0865692462588631	0.0865692462588631	0.324810117945557	0.33751109071559	10	Q96BM9	ARL8A	ADP-ribosylation factor-like protein 8A	ARL8A_HUMAN	16	6.18420988687007	1.0618420988687	Stable
TMG / DMSO	Q86VV8	Q86VV8	0.0864507707070623	0.0864507707070623	0.215841821072227	0.281488054535122	10	Q86VV8	RTTN	Rotatin	RTTN_HUMAN	32	6.17549029196895	1.06175490291969	Stable
TMG / DMSO	P52735	P52735	0.0861435407464412	0.0861435407464412	0.12073147481338	0.226985317434046	10	P52735	VAV2	Guanine nucleotide exchange factor VAV2	VAV2_HUMAN	28	6.15288203610971	1.0615288203611	Stable
TMG / DMSO	Q9UL25	Q9UL25	0.0858310460662793	0.0858310460662793	0.108954355057149	0.221906468970963	10	Q9UL25	RAB21	Ras-related protein Rab-21	RAB21_HUMAN	14	6.12989130167916	1.06129891301679	Stable
TMG / DMSO	P10619	P10619	0.0856833811697667	0.0856833811697667	0.338571910345393	0.343265916061046	10	P10619	CTSA	Lysosomal protective protein	PPGB_HUMAN	16	6.11902909104245	1.06119029091042	Stable
TMG / DMSO	Q8NBF2	Q8NBF2	0.0852623544023576	0.0852623544023576	0.0158236648113406	0.108660628493749	10	Q8NBF2	NHLRC2	NHL repeat-containing protein 2	NHLC2_HUMAN	28	6.08806452005619	1.06088064520056	Stable
TMG / DMSO	P04179	P04179	0.0851728318729501	0.0851728318729501	0.403242009844089	0.372528244966529	10	P04179	SOD2	Superoxide dismutase [Mn], mitochondrial	SODM_HUMAN	24	6.08148171707359	1.06081481717074	Stable
TMG / DMSO	Q9BZE4	Q9BZE4	0.085161299868442	0.085161299868442	0.344183851463401	0.345754158346321	10	Q9BZE4	GTPBP4	Nucleolar GTP-binding protein 1	NOG1_HUMAN	39	6.08063377124897	1.06080633771249	Stable
TMG / DMSO	Q05639	Q05639	0.0849144572659621	0.0849144572659621	0.100903844565576	0.215720514892148	10	Q05639	EEF1A2	Elongation factor 1-alpha 2	EF1A2_HUMAN	29	6.06248511267886	1.06062485112679	Stable
TMG / DMSO	O15056	O15056	0.0848976689941015	0.0848976689941015	0.757696272883854	0.512760266365742	10	O15056	SYNJ2	Synaptojanin-2	SYNJ2_HUMAN	43	6.06125089794627	1.06061250897946	Stable
TMG / DMSO	Q04446	Q04446	0.08471890610226	0.08471890610226	0.196742485372897	0.272320166008563	10	Q04446	GBE1	1,4-alpha-glucan-branching enzyme	GLGB_HUMAN	40	6.04810976916426	1.06048109769164	Stable
TMG / DMSO	P22670	P22670	0.0847119305688371	0.0847119305688371	0.539328415188028	0.431864733897401	10	P22670	RFX1	MHC class II regulatory factor RFX1	RFX1_HUMAN	16	6.04759702022923	1.06047597020229	Stable
TMG / DMSO	O00488	O00488	0.0846258758277351	0.0846258758277351	0.40528209116156	0.373458129460859	10	O00488	ZNF593	Zinc finger protein 593	ZN593_HUMAN	9	6.04127161806225	1.06041271618062	Stable
TMG / DMSO	Q9Y5X1	Q9Y5X1	0.0845863968480252	0.0845863968480252	0.165846793428218	0.252323859065708	10	Q9Y5X1	SNX9	Sorting nexin-9	SNX9_HUMAN	32	6.03836986556945	1.06038369865569	Stable
TMG / DMSO	Q9NR30	Q9NR30	0.0845194053416632	0.0845194053416632	0.0902300679879956	0.208080697711625	10	Q9NR30	DDX21	Nucleolar RNA helicase 2	DDX21_HUMAN	69	6.03344609096614	1.06033446090966	Stable
TMG / DMSO	Q15020	Q15020	0.0844628301033674	0.0844628301033674	0.0384951834957372	0.153683916376835	10	Q15020	SART3	Squamous cell carcinoma antigen recognized by T-cells 3	SART3_HUMAN	57	6.02928807441465	1.06029288074415	Stable
TMG / DMSO	O14874	O14874	0.0843605122016883	0.0843605122016883	0.540254750946547	0.432098973869529	10	O14874	BCKDK	[3-methyl-2-oxobutanoate dehydrogenase [lipoamide]] kinase, mitochondrial	BCKD_HUMAN	21	6.02176859921593	1.06021768599216	Stable
TMG / DMSO	Q8N543	Q8N543	0.0842666000144411	0.0842666000144411	0.802842175556839	0.527108864798641	10	Q8N543	OGFOD1	Prolyl 3-hydroxylase OGFOD1	OGFD1_HUMAN	22	6.01486734022278	1.06014867340223	Stable
TMG / DMSO	O00507	O00507	0.0841438711138035	0.0841438711138035	0.553599521998722	0.437010198706773	10	O00507	USP9Y	Probable ubiquitin carboxyl-terminal hydrolase FAF-Y	USP9Y_HUMAN	23	6.00584912476805	1.06005849124768	Stable
TMG / DMSO	O76094	O76094	0.0840936779594557	0.0840936779594557	0.206775547821873	0.276831131692511	10	O76094	SRP72	Signal recognition particle subunit SRP72	SRP72_HUMAN	45	6.00216111362286	1.06002161113623	Stable
TMG / DMSO	P55060	P55060	0.0840437798300754	0.0840437798300754	0.0607764378788374	0.180647639399452	10	P55060	CSE1L	Exportin-2	XPO2_HUMAN	67	5.99849490702273	1.05998494907023	Stable
TMG / DMSO	Q7Z3J2	Q7Z3J2	0.084003663757812	0.084003663757812	0.624625140244178	0.464435155569024	10	Q7Z3J2	VPS35L	VPS35 endosomal protein sorting factor-like	VP35L_HUMAN	44	5.99554751755935	1.05995547517559	Stable
TMG / DMSO	P14324	P14324	0.0838979345914058	0.0838979345914058	0.00858888316954684	0.0906117207716544	10	P14324	FDPS	Farnesyl pyrophosphate synthase	FPPS_HUMAN	18	5.9877798258966	1.05987779825897	Stable
TMG / DMSO	Q9UBB6	Q9UBB6	0.0836797160384203	0.0836797160384203	0.207120241508037	0.276928539096036	10	Q9UBB6	NCDN	Neurochondrin	NCDN_HUMAN	26	5.97174958374558	1.05971749583746	Stable
TMG / DMSO	P07477;P07478;Q8NHM4	P07477;P07478;Q8NHM4	0.0836261283669092	0.0836261283669092	0.741697456226001	0.506109220148961	10	P07477;P07478;Q8NHM4	PRSS1;PRSS2;PRSS3P2	Trypsin-1;Trypsin-2;Putative trypsin-6	TRY1_HUMAN;TRY2_HUMAN;TRY6_HUMAN	1	5.96781342698354	1.05967813426984	Stable
TMG / DMSO	P23588	P23588	0.0835614110387352	0.0835614110387352	0.357831103079495	0.352007262842209	10	P23588	EIF4B	Eukaryotic translation initiation factor 4B	IF4B_HUMAN	51	5.96305996228992	1.0596305996229	Stable
TMG / DMSO	P78316	P78316	0.0835378585811938	0.0835378585811938	0.0432990399634699	0.159766603307636	10	P78316	NOP14	Nucleolar protein 14	NOP14_HUMAN	36	5.96133009559694	1.05961330095597	Stable
TMG / DMSO	Q13838	Q13838	0.0834743326074812	0.0834743326074812	0.148878331132368	0.243305919949527	10	Q13838	DDX39B	Spliceosome RNA helicase DDX39B	DX39B_HUMAN	35	5.95666441901075	1.05956664419011	Stable
TMG / DMSO	P55010	P55010	0.0834480029052722	0.0834480029052722	0.0158904990849782	0.108756817400715	10	P55010	EIF5	Eukaryotic translation initiation factor 5	IF5_HUMAN	32	5.95473068950811	1.05954730689508	Stable
TMG / DMSO	P13929	P13929	0.0833332104330159	0.0833332104330159	0.40978104553496	0.3757992027345	10	P13929	ENO3	Beta-enolase	ENOB_HUMAN	13	5.9463004105748	1.05946300410575	Stable
TMG / DMSO	Q9P289	Q9P289	0.0832132230346431	0.0832132230346431	0.539660137309671	0.432008806522921	10	Q9P289	STK26	Serine/threonine-protein kinase 26	STK26_HUMAN	22	5.93748933687108	1.05937489336871	Stable
TMG / DMSO	Q06481	Q06481	0.0831870321194996	0.0831870321194996	0.289640595164317	0.32048516102787	10	Q06481	APLP2	Amyloid-like protein 2	APLP2_HUMAN	27	5.93556614830386	1.05935566148304	Stable
TMG / DMSO	O43852	O43852	0.0831611795693581	0.0831611795693581	0.331254681307574	0.340131108166302	10	O43852	CALU	Calumenin	CALU_HUMAN	36	5.93366783998515	1.05933667839985	Stable
TMG / DMSO	Q13685	Q13685	0.082940891425524	0.082940891425524	0.714319762733685	0.496458836946147	10	Q13685	AAMP	Angio-associated migratory cell protein	AAMP_HUMAN	12	5.91749384001903	1.05917493840019	Stable
TMG / DMSO	Q9Y282	Q9Y282	0.0828480484123857	0.0828480484123857	0.761379847291035	0.51419635847585	10	Q9Y282	ERGIC3	Endoplasmic reticulum-Golgi intermediate compartment protein 3	ERGI3_HUMAN	14	5.91067785841382	1.05910677858414	Stable
TMG / DMSO	P37198	P37198	0.0828146146101655	0.0828146146101655	0.272829001335674	0.311804572955056	10	P37198	NUP62	Nuclear pore glycoprotein p62	NUP62_HUMAN	16	5.90822345500492	1.05908223455005	Stable
TMG / DMSO	Q9NPF4	Q9NPF4	0.0826465684753983	0.0826465684753983	0.39337766044298	0.36810282314752	10	Q9NPF4	OSGEP	Probable tRNA N6-adenosine threonylcarbamoyltransferase	OSGEP_HUMAN	18	5.89588790896314	1.05895887908963	Stable
TMG / DMSO	O75083	O75083	0.0824855476963119	0.0824855476963119	0.0461594507550416	0.163482187479173	10	O75083	WDR1	WD repeat-containing protein 1	WDR1_HUMAN	50	5.88406941208028	1.0588406941208	Stable
TMG / DMSO	Q15785	Q15785	0.0824042935375301	0.0824042935375301	0.680938502356759	0.484757920049211	10	Q15785	TOMM34	Mitochondrial import receptor subunit TOM34	TOM34_HUMAN	24	5.87810607369668	1.05878106073697	Stable
TMG / DMSO	Q5JRA6	Q5JRA6	0.0823448788868077	0.0823448788868077	0.612004191726165	0.459251243286093	10	Q5JRA6	MIA3	Transport and Golgi organization protein 1 homolog	TGO1_HUMAN	65	5.87374577510305	1.05873745775103	Stable
TMG / DMSO	Q8NEZ2	Q8NEZ2	0.0822585965141722	0.0822585965141722	0.912900877053994	0.563487291404932	10	Q8NEZ2	VPS37A	Vacuolar protein sorting-associated protein 37A	VP37A_HUMAN	13	5.86741403862026	1.0586741403862	Stable
TMG / DMSO	Q14376	Q14376	0.0818392191976802	0.0818392191976802	0.282387103164067	0.316525631637014	10	Q14376	GALE	UDP-glucose 4-epimerase	GALE_HUMAN	26	5.8366438908886	1.05836643890889	Stable
TMG / DMSO	Q9Y4I1	Q9Y4I1	0.081741363573387	0.081741363573387	0.0603077113079373	0.179921704857101	10	Q9Y4I1	MYO5A	Unconventional myosin-Va	MYO5A_HUMAN	76	5.82946540941043	1.0582946540941	Stable
TMG / DMSO	P31689	P31689	0.0815924114743242	0.0815924114743242	0.261792864506723	0.30629052370137	10	P31689	DNAJA1	DnaJ homolog subfamily A member 1	DNJA1_HUMAN	33	5.81853953329761	1.05818539533298	Stable
TMG / DMSO	Q5JTV8	Q5JTV8	0.0815153331792723	0.0815153331792723	0.0787727414201867	0.198030296338925	10	Q5JTV8	TOR1AIP1	Torsin-1A-interacting protein 1	TOIP1_HUMAN	28	5.81288615922839	1.05812886159228	Stable
TMG / DMSO	Q9Y6A5	Q9Y6A5	0.0812651139089098	0.0812651139089098	0.788362644246202	0.522736654666058	10	Q9Y6A5	TACC3	Transforming acidic coiled-coil-containing protein 3	TACC3_HUMAN	39	5.79453569254429	1.05794535692544	Stable
TMG / DMSO	Q9UDY4	Q9UDY4	0.0812588282429765	0.0812588282429765	0.6030978755309	0.455546172027244	10	Q9UDY4	DNAJB4	DnaJ homolog subfamily B member 4	DNJB4_HUMAN	15	5.79407475822244	1.05794074758222	Stable
TMG / DMSO	P50395	P50395	0.0812268418637674	0.0812268418637674	0.00615583239157023	0.0842582459767691	10	P50395	GDI2	Rab GDP dissociation inhibitor beta	GDIB_HUMAN	61	5.79172919538053	1.05791729195381	Stable
TMG / DMSO	O43684	O43684	0.0811595652472832	0.0811595652472832	0.0606720475455625	0.180647639399452	10	O43684	BUB3	Mitotic checkpoint protein BUB3	BUB3_HUMAN	22	5.78679596732898	1.05786795967329	Stable
TMG / DMSO	Q7L5N7	Q7L5N7	0.0810869786043923	0.0810869786043923	0.222111951105405	0.284848752472845	10	Q7L5N7	LPCAT2	Lysophosphatidylcholine acyltransferase 2	PCAT2_HUMAN	28	5.78147362615724	1.05781473626157	Stable
TMG / DMSO	Q9BW85	Q9BW85	0.0809901500338975	0.0809901500338975	0.974295943140549	0.580624709855492	10	Q9BW85	YJU2	Splicing factor YJU2	YJU2_HUMAN	16	5.77437418735163	1.05774374187352	Stable
TMG / DMSO	P31350	P31350	0.0809728035322044	0.0809728035322044	0.0090355314601204	0.0910515197053338	10	P31350	RRM2	Ribonucleoside-diphosphate reductase subunit M2	RIR2_HUMAN	26	5.77310239790316	1.05773102397903	Stable
TMG / DMSO	Q92882	Q92882	0.0809251092452099	0.0809251092452099	0.907242384912972	0.562039974012608	10	Q92882	OSTF1	Osteoclast-stimulating factor 1	OSTF1_HUMAN	13	5.76960568572766	1.05769605685728	Stable
TMG / DMSO	Q9NQW7	Q9NQW7	0.0808679433041968	0.0808679433041968	0.0872136945667531	0.205223852857928	10	Q9NQW7	XPNPEP1	Xaa-Pro aminopeptidase 1	XPP1_HUMAN	38	5.76541471045089	1.05765414710451	Stable
TMG / DMSO	Q04917	Q04917	0.0808562277128863	0.0808562277128863	0.105105539065248	0.218869824512472	10	Q04917	YWHAH	14-3-3 protein eta	1433F_HUMAN	22	5.76455583223527	1.05764555832235	Stable
TMG / DMSO	P26885	P26885	0.080460271637978	0.080460271637978	0.28625804362234	0.318735589567277	10	P26885	FKBP2	Peptidyl-prolyl cis-trans isomerase FKBP2	FKBP2_HUMAN	15	5.73553211559128	1.05735532115591	Stable
TMG / DMSO	P29317	P29317	0.080411858356533	0.080411858356533	0.0593833390222988	0.17961295503175	10	P29317	EPHA2	Ephrin type-A receptor 2	EPHA2_HUMAN	39	5.73198395188352	1.05731983951884	Stable
TMG / DMSO	Q14566	Q14566	0.0803866136838522	0.0803866136838522	0.0138402772990395	0.104681849048578	10	Q14566	MCM6	DNA replication licensing factor MCM6	MCM6_HUMAN	60	5.73013384087717	1.05730133840877	Stable
TMG / DMSO	Q9BRX2	Q9BRX2	0.0802957338927268	0.0802957338927268	0.172533380890793	0.257239360455765	10	Q9BRX2	PELO	Protein pelota homolog	PELO_HUMAN	18	5.72347378482141	1.05723473784821	Stable
TMG / DMSO	Q9BWH6	Q9BWH6	0.0801270938610388	0.0801270938610388	0.103049039622019	0.217324843147775	10	Q9BWH6	RPAP1	RNA polymerase II-associated protein 1	RPAP1_HUMAN	37	5.71111624046496	1.05711116240465	Stable
TMG / DMSO	P51114	P51114	0.0799346570900386	0.0799346570900386	0.0789670302178474	0.198109113340521	10	P51114	FXR1	Fragile X mental retardation syndrome-related protein 1	FXR1_HUMAN	43	5.69701669161671	1.05697016691617	Stable
TMG / DMSO	P61964	P61964	0.0799306858464146	0.0799306858464146	0.011937162567417	0.0990810117298085	10	P61964	WDR5	WD repeat-containing protein 5	WDR5_HUMAN	18	5.69672574445601	1.05696725744456	Stable
TMG / DMSO	Q5UIP0	Q5UIP0	0.0799199077550004	0.0799199077550004	0.357712362141068	0.352007262842209	10	Q5UIP0	RIF1	Telomere-associated protein RIF1	RIF1_HUMAN	66	5.69593610791843	1.05695936107918	Stable
TMG / DMSO	Q96IJ6	Q96IJ6	0.0797892909853759	0.0797892909853759	0.14718480209419	0.242592813533877	10	Q96IJ6	GMPPA	Mannose-1-phosphate guanyltransferase alpha	GMPPA_HUMAN	21	5.68636718558537	1.05686367185585	Stable
TMG / DMSO	Q9NRR5	Q9NRR5	0.0796297678459663	0.0796297678459663	0.285695320743848	0.318403677212854	10	Q9NRR5	UBQLN4	Ubiquilin-4	UBQL4_HUMAN	16	5.67468177145121	1.05674681771451	Stable
TMG / DMSO	Q9Y5M8	Q9Y5M8	0.0796009233379345	0.0796009233379345	0.298270368549973	0.324915511064682	10	Q9Y5M8	SRPRB	Signal recognition particle receptor subunit beta	SRPRB_HUMAN	21	5.67256898694062	1.05672568986941	Stable
TMG / DMSO	Q7Z4G4	Q7Z4G4	0.0795295593930813	0.0795295593930813	0.417730119598038	0.380072424886806	10	Q7Z4G4	TRMT11	tRNA (guanine(10)-N2)-methyltransferase homolog	TRM11_HUMAN	16	5.66734194681133	1.05667341946811	Stable
TMG / DMSO	Q9BS26	Q9BS26	0.0795177540808538	0.0795177540808538	0.406261131102231	0.374225534330275	10	Q9BS26	ERP44	Endoplasmic reticulum resident protein 44	ERP44_HUMAN	22	5.66647729362766	1.05666477293628	Stable
TMG / DMSO	P12004	P12004	0.079502916447042	0.079502916447042	0.131379228132693	0.233974298901402	10	P12004	PCNA	Proliferating cell nuclear antigen	PCNA_HUMAN	22	5.66539055499649	1.05665390554996	Stable
TMG / DMSO	Q06136	Q06136	0.0793707396024978	0.0793707396024978	0.679820378230475	0.48451598097791	10	Q06136	KDSR	3-ketodihydrosphingosine reductase	KDSR_HUMAN	7	5.65571014594777	1.05655710145948	Stable
TMG / DMSO	P12814	P12814	0.0793294216218754	0.0793294216218754	0.00195831652612474	0.0578403831787971	10	P12814	ACTN1	Alpha-actinin-1	ACTN1_HUMAN	105	5.65268426871879	1.05652684268719	Stable
TMG / DMSO	Q96G23	Q96G23	0.0792736532025019	0.0792736532025019	0.148657442083173	0.243305919949527	10	Q96G23	CERS2	Ceramide synthase 2	CERS2_HUMAN	9	5.64860026679368	1.05648600266794	Stable
TMG / DMSO	Q5JTH9	Q5JTH9	0.0791257661865645	0.0791257661865645	0.35224523867669	0.349380960212147	10	Q5JTH9	RRP12	RRP12-like protein	RRP12_HUMAN	66	5.63777105131518	1.05637771051315	Stable
TMG / DMSO	Q15118	Q15118	0.0789553812441059	0.0789553812441059	0.347793796111195	0.347331918559918	10	Q15118	PDK1	[Pyruvate dehydrogenase (acetyl-transferring)] kinase isozyme 1, mitochondrial	PDK1_HUMAN	20	5.62529577261026	1.0562529577261	Stable
TMG / DMSO	Q9NYV6	Q9NYV6	0.0788616438800455	0.0788616438800455	0.88161375596067	0.554086314782732	10	Q9NYV6	RRN3	RNA polymerase I-specific transcription initiation factor RRN3	RRN3_HUMAN	22	5.61843311981376	1.05618433119814	Stable
TMG / DMSO	Q6NZY4	Q6NZY4	0.0787530434027093	0.0787530434027093	0.795009254256872	0.525118102065145	10	Q6NZY4	ZCCHC8	Zinc finger CCHC domain-containing protein 8	ZCHC8_HUMAN	35	5.61048287376622	1.05610482873766	Stable
TMG / DMSO	Q96QD8	Q96QD8	0.0787297063227926	0.0787297063227926	0.209909569076032	0.277849966242421	10	Q96QD8	SLC38A2	Sodium-coupled neutral amino acid transporter 2	S38A2_HUMAN	6	5.60877452912298	1.05608774529123	Stable
TMG / DMSO	Q96GD4	Q96GD4	0.0786637794870674	0.0786637794870674	0.891613491947046	0.556848253783706	10	Q96GD4	AURKB	Aurora kinase B	AURKB_HUMAN	12	5.60394863518627	1.05603948635186	Stable
TMG / DMSO	P11233	P11233	0.078652970433403	0.078652970433403	0.767004120261019	0.516152878271705	10	P11233	RALA	Ras-related protein Ral-A	RALA_HUMAN	6	5.60315742537443	1.05603157425374	Stable
TMG / DMSO	P41134	P41134	0.0784776435037483	0.0784776435037483	0.263536455103243	0.307076373019777	10	P41134	ID1	DNA-binding protein inhibitor ID-1	ID1_HUMAN	5	5.59032453149888	1.05590324531499	Stable
TMG / DMSO	Q9UHG3	Q9UHG3	0.0780207793544772	0.0780207793544772	0.180881418760566	0.262651325186799	10	Q9UHG3	PCYOX1	Prenylcysteine oxidase 1	PCYOX_HUMAN	24	5.55689210470067	1.05556892104701	Stable
TMG / DMSO	Q5JSH3	Q5JSH3	0.077993662961184	0.077993662961184	0.290732818732317	0.321103109508651	10	Q5JSH3	WDR44	WD repeat-containing protein 44	WDR44_HUMAN	55	5.55490811278239	1.05554908112782	Stable
TMG / DMSO	P23919	P23919	0.0779169972658316	0.0779169972658316	0.137906615748324	0.236978646740561	10	P23919	DTYMK	Thymidylate kinase	KTHY_HUMAN	21	5.54929900955254	1.05549299009553	Stable
TMG / DMSO	Q16352	Q16352	0.0776668312476486	0.0776668312476486	0.741749500341321	0.506109220148961	10	Q16352	INA	Alpha-internexin	AINX_HUMAN	19	5.53099815045603	1.05530998150456	Stable
TMG / DMSO	Q9P258	Q9P258	0.0774293155370967	0.0774293155370967	0.340479227119431	0.344107659711544	10	Q9P258	RCC2	Protein RCC2	RCC2_HUMAN	32	5.51362565930287	1.05513625659303	Stable
TMG / DMSO	Q9NQ55	Q9NQ55	0.0773196882799821	0.0773196882799821	0.950586255577292	0.573823691907785	10	Q9NQ55	PPAN	Suppressor of SWI4 1 homolog	SSF1_HUMAN	19	5.50560821308552	1.05505608213086	Stable
TMG / DMSO	O14925	O14925	0.0772232029666064	0.0772232029666064	0.213705184940254	0.280189301679475	10	O14925	TIMM23	Mitochondrial import inner membrane translocase subunit Tim23	TIM23_HUMAN	8	5.49855238979136	1.05498552389791	Stable
TMG / DMSO	P55081	P55081	0.0772048401377196	0.0772048401377196	0.816676162036643	0.531780906030138	10	P55081	MFAP1	Microfibrillar-associated protein 1	MFAP1_HUMAN	13	5.49720959766851	1.05497209597669	Stable
TMG / DMSO	Q13263	Q13263	0.077014955856409	0.077014955856409	0.0167693272773363	0.110256035956781	10	Q13263	TRIM28	Transcription intermediary factor 1-beta	TIF1B_HUMAN	60	5.48332520560075	1.05483325205601	Stable
TMG / DMSO	Q9NVP1	Q9NVP1	0.0769561104206965	0.0769561104206965	0.225370927499722	0.286459619113056	10	Q9NVP1	DDX18	ATP-dependent RNA helicase DDX18	DDX18_HUMAN	40	5.47902278168833	1.05479022781688	Stable
TMG / DMSO	P60174	P60174	0.0769472814447705	0.0769472814447705	0.284253277984112	0.317502361743858	10	P60174	TPI1	Triosephosphate isomerase	TPIS_HUMAN	39	5.47837727527369	1.05478377275274	Stable
TMG / DMSO	Q15599	Q15599	0.0769456487554368	0.0769456487554368	0.389823329000939	0.366548475659526	10	Q15599	SLC9A3R2	Na(+)/H(+) exchange regulatory cofactor NHE-RF2	NHRF2_HUMAN	21	5.47825790609366	1.05478257906094	Stable
TMG / DMSO	Q15021	Q15021	0.0767584778323977	0.0767584778323977	0.252260746368597	0.301709870805861	10	Q15021	NCAPD2	Condensin complex subunit 1	CND1_HUMAN	70	5.46457436125238	1.05464574361252	Stable
TMG / DMSO	Q96KN7	Q96KN7	0.0766540507128463	0.0766540507128463	0.691336441911918	0.489044737462701	10	Q96KN7	RPGRIP1	X-linked retinitis pigmentosa GTPase regulator-interacting protein 1	RPGR1_HUMAN	2	5.45694075690728	1.05456940756907	Stable
TMG / DMSO	P59998	P59998	0.076611372565709	0.076611372565709	0.028207141544835	0.133994842618643	10	P59998	ARPC4	Actin-related protein 2/3 complex subunit 4	ARPC4_HUMAN	15	5.45382115079727	1.05453821150797	Stable
TMG / DMSO	Q9NX47	Q9NX47	0.0766003909706642	0.0766003909706642	0.38777736113085	0.365825404510459	10	Q9NX47	MARCHF5	E3 ubiquitin-protein ligase MARCHF5	MARH5_HUMAN	12	5.45301845395592	1.05453018453956	Stable
TMG / DMSO	Q8TCJ2	Q8TCJ2	0.0764480848861839	0.0764480848861839	0.128921423008787	0.2322129583296	10	Q8TCJ2	STT3B	Dolichyl-diphosphooligosaccharide--protein glycosyltransferase subunit STT3B	STT3B_HUMAN	24	5.44188631021061	1.05441886310211	Stable
TMG / DMSO	Q13868	Q13868	0.0764480706224005	0.0764480706224005	0.295056964135168	0.323027739686501	10	Q13868	EXOSC2	Exosome complex component RRP4	EXOS2_HUMAN	15	5.44188526771709	1.05441885267717	Stable
TMG / DMSO	P61254	P61254	0.0763973593498545	0.0763973593498545	0.564154561115771	0.440387997494819	10	P61254	RPL26	60S ribosomal protein L26	RL26_HUMAN	15	5.43817901098578	1.05438179010986	Stable
TMG / DMSO	O00401	O00401	0.0762749494926023	0.0762749494926023	0.736266548863262	0.504095969897711	10	O00401	WASL	Neural Wiskott-Aldrich syndrome protein	WASL_HUMAN	23	5.4292331668965	1.05429233166896	Stable
TMG / DMSO	O95456	O95456	0.0762025279676144	0.0762025279676144	0.417341522010358	0.379853533244294	10	O95456	PSMG1	Proteasome assembly chaperone 1	PSMG1_HUMAN	17	5.42394088128619	1.05423940881286	Stable
TMG / DMSO	Q9H1D9	Q9H1D9	0.0761981897446808	0.0761981897446808	0.757804442862003	0.512760266365742	10	Q9H1D9	POLR3F	DNA-directed RNA polymerase III subunit RPC6	RPC6_HUMAN	9	5.42362386912667	1.05423623869127	Stable
TMG / DMSO	Q9UDT6	Q9UDT6	0.0761741193317858	0.0761741193317858	0.270409112834869	0.310380257902758	10	Q9UDT6	CLIP2	CAP-Gly domain-containing linker protein 2	CLIP2_HUMAN	47	5.42186496033819	1.05421864960338	Stable
TMG / DMSO	P02686	P02686	0.0761633857535743	0.0761633857535743	0.156197306738512	0.247647250219478	10	P02686	MBP	Myelin basic protein	MBP_HUMAN	7	5.42108062990705	1.05421080629907	Stable
TMG / DMSO	Q8N108	Q8N108	0.0761481806634601	0.0761481806634601	0.773491040802823	0.518257249901608	10	Q8N108	MIER1	Mesoderm induction early response protein 1	MIER1_HUMAN	16	5.41996956447843	1.05419969564478	Stable
TMG / DMSO	Q9BUL5	Q9BUL5	0.0760071706938892	0.0760071706938892	0.0442856949672993	0.161047360847924	10	Q9BUL5	PHF23	PHD finger protein 23	PHF23_HUMAN	10	5.40966625031132	1.05409666250311	Stable
TMG / DMSO	Q16650	Q16650	0.0759305294816969	0.0759305294816969	0.728635482053771	0.501656106664624	10	Q16650	TBR1	T-box brain protein 1	TBR1_HUMAN	1	5.40406665387034	1.0540406665387	Stable
TMG / DMSO	O14735	O14735	0.0758623405577163	0.0758623405577163	0.643329713840424	0.471873690820145	10	O14735	CDIPT	CDP-diacylglycerol--inositol 3-phosphatidyltransferase	CDIPT_HUMAN	6	5.39908485256693	1.05399084852567	Stable
TMG / DMSO	P63151	P63151	0.0758114152743308	0.0758114152743308	0.337537409512365	0.342865102759479	10	P63151	PPP2R2A	Serine/threonine-protein phosphatase 2A 55 kDa regulatory subunit B alpha isoform	2ABA_HUMAN	32	5.39536446580386	1.05395364465804	Stable
TMG / DMSO	Q9BR61	Q9BR61	0.0757935237959068	0.0757935237959068	0.127431587214764	0.231145065820216	10	Q9BR61	ACBD6	Acyl-CoA-binding domain-containing protein 6	ACBD6_HUMAN	15	5.39405742090291	1.05394057420903	Stable
TMG / DMSO	Q9H993	Q9H993	0.0757096391563607	0.0757096391563607	0.219558054956812	0.284239565014027	10	Q9H993	ARMT1	Damage-control phosphatase ARMT1	ARMT1_HUMAN	23	5.38792952467688	1.05387929524677	Stable
TMG / DMSO	P26006	P26006	0.0757016230637063	0.0757016230637063	0.209815413726179	0.277849966242421	10	P26006	ITGA3	Integrin alpha-3	ITA3_HUMAN	33	5.38734395597609	1.05387343955976	Stable
TMG / DMSO	P19623	P19623	0.0756687307965239	0.0756687307965239	0.0415418989621749	0.157622095304152	10	P19623	SRM	Spermidine synthase	SPEE_HUMAN	24	5.38494123810347	1.05384941238103	Stable
TMG / DMSO	Q99996	Q99996	0.0753104239100209	0.0753104239100209	0.5393207602223	0.431864733897401	10	Q99996	AKAP9	A-kinase anchor protein 9	AKAP9_HUMAN	120	5.35877114639791	1.05358771146398	Stable
TMG / DMSO	O75400	O75400	0.0751954810587629	0.0751954810587629	0.519962590879279	0.423746267506061	10	O75400	PRPF40A	Pre-mRNA-processing factor 40 homolog A	PR40A_HUMAN	32	5.35037730375973	1.0535037730376	Stable
TMG / DMSO	Q6RW13	Q6RW13	0.0751170409694365	0.0751170409694365	0.139821862119859	0.237741121881202	10	Q6RW13	AGTRAP	Type-1 angiotensin II receptor-associated protein	ATRAP_HUMAN	3	5.34464950396458	1.05344649503965	Stable
TMG / DMSO	Q96GW9	Q96GW9	0.0750233038190281	0.0750233038190281	0.161957436176638	0.250471962991943	10	Q96GW9	MARS2	Methionine--tRNA ligase, mitochondrial	SYMM_HUMAN	20	5.33780510082704	1.05337805100827	Stable
TMG / DMSO	O94826	O94826	0.0747388284996908	0.0747388284996908	0.140363684418537	0.238135342769859	10	O94826	TOMM70	Mitochondrial import receptor subunit TOM70	TOM70_HUMAN	42	5.31703629613036	1.0531703629613	Stable
TMG / DMSO	P68104	P68104	0.0747267125129733	0.0747267125129733	0.328042764249033	0.339381817665035	10	P68104	EEF1A1	Elongation factor 1-alpha 1	EF1A1_HUMAN	63	5.31615183030867	1.05316151830309	Stable
TMG / DMSO	O00170	O00170	0.0746630758120337	0.0746630758120337	0.385449023080044	0.364543518762701	10	O00170	AIP	AH receptor-interacting protein	AIP_HUMAN	21	5.31150647944816	1.05311506479448	Stable
TMG / DMSO	Q8TF46	Q8TF46	0.0745331852758333	0.0745331852758333	0.125446462483575	0.229927975686877	10	Q8TF46	DIS3L	DIS3-like exonuclease 1	DI3L1_HUMAN	11	5.30202536812909	1.05302025368129	Stable
TMG / DMSO	Q96EY5	Q96EY5	0.0744906860981633	0.0744906860981633	0.158477843629974	0.249096386230851	10	Q96EY5	MVB12A	Multivesicular body subunit 12A	MB12A_HUMAN	10	5.29892340725546	1.05298923407255	Stable
TMG / DMSO	Q9H0U6	Q9H0U6	0.0743811778369808	0.0743811778369808	0.893226444585413	0.557201398862074	10	Q9H0U6	MRPL18	39S ribosomal protein L18, mitochondrial	RM18_HUMAN	8	5.29093095974933	1.05290930959749	Stable
TMG / DMSO	Q8TCT9	Q8TCT9	0.0743792226208003	0.0743792226208003	0.647113044622533	0.473086897125916	10	Q8TCT9	HM13	Minor histocompatibility antigen H13	HM13_HUMAN	15	5.29078826403988	1.0529078826404	Stable
TMG / DMSO	Q9UID3	Q9UID3	0.0741545647629548	0.0741545647629548	0.381209419227133	0.362700595614492	10	Q9UID3	VPS51	Vacuolar protein sorting-associated protein 51 homolog	VPS51_HUMAN	31	5.27439355786545	1.05274393557865	Stable
TMG / DMSO	Q13131	Q13131	0.0741185296418106	0.0741185296418106	0.324459215175671	0.337356833476813	10	Q13131	PRKAA1	5'-AMP-activated protein kinase catalytic subunit alpha-1	AAPK1_HUMAN	27	5.27176408452505	1.05271764084525	Stable
TMG / DMSO	Q14008	Q14008	0.0740389163539723	0.0740389163539723	0.00946228491606048	0.0927118991124102	10	Q14008	CKAP5	Cytoskeleton-associated protein 5	CKAP5_HUMAN	125	5.26595495662638	1.05265954956626	Stable
TMG / DMSO	Q96KB5	Q96KB5	0.0738800631415046	0.0738800631415046	0.356572227148252	0.351604412149465	10	Q96KB5	PBK	Lymphokine-activated killer T-cell-originated protein kinase	TOPK_HUMAN	18	5.25436490186164	1.05254364901862	Stable
TMG / DMSO	P16144	P16144	0.0737604556038794	0.0737604556038794	0.201244532054333	0.274469985227583	10	P16144	ITGB4	Integrin beta-4	ITB4_HUMAN	61	5.24563908440927	1.05245639084409	Stable
TMG / DMSO	Q96RT1	Q96RT1	0.0736973607817966	0.0736973607817966	0.710075870533577	0.4949961109073	10	Q96RT1	ERBIN	Erbin	ERBIN_HUMAN	45	5.24103637248463	1.05241036372485	Stable
TMG / DMSO	Q8IWT6	Q8IWT6	0.0736967039472554	0.0736967039472554	0.938032819716853	0.569973563811859	10	Q8IWT6	LRRC8A	Volume-regulated anion channel subunit LRRC8A	LRC8A_HUMAN	24	5.24098845803969	1.0524098845804	Stable
TMG / DMSO	Q9BTW9	Q9BTW9	0.0736012473729803	0.0736012473729803	0.125825699610607	0.230215834053149	10	Q9BTW9	TBCD	Tubulin-specific chaperone D	TBCD_HUMAN	57	5.23402537048001	1.0523402537048	Stable
TMG / DMSO	Q5XUX1	Q5XUX1	0.0735756775254759	0.0735756775254759	0.0410215434185178	0.15702352465412	10	Q5XUX1	FBXW9	F-box/WD repeat-containing protein 9	FBXW9_HUMAN	6	5.23216025411148	1.05232160254111	Stable
TMG / DMSO	P05121	P05121	0.0734931738395179	0.0734931738395179	0.162524888508632	0.25083369144893	10	P05121	SERPINE1	Plasminogen activator inhibitor 1	PAI1_HUMAN	19	5.22614249387099	1.05226142493871	Stable
TMG / DMSO	Q9HCE1	Q9HCE1	0.0734160043415469	0.0734160043415469	0.160741385662741	0.250112645405697	10	Q9HCE1	MOV10	Helicase MOV-10	MOV10_HUMAN	48	5.22051411698738	1.05220514116987	Stable
TMG / DMSO	Q9Y276	Q9Y276	0.0732957105625204	0.0732957105625204	0.392996482670182	0.367922010542144	10	Q9Y276	BCS1L	Mitochondrial chaperone BCS1	BCS1_HUMAN	25	5.21174106014854	1.05211741060149	Stable
TMG / DMSO	P62910	P62910	0.0730544184901213	0.0730544184901213	0.793773653593892	0.524590959173514	10	P62910	RPL32	60S ribosomal protein L32	RL32_HUMAN	14	5.19414577115078	1.05194145771151	Stable
TMG / DMSO	Q16740	Q16740	0.0729993053762393	0.0729993053762393	0.445780264729099	0.392655609314295	10	Q16740	CLPP	ATP-dependent Clp protease proteolytic subunit, mitochondrial	CLPP_HUMAN	13	5.19012727380059	1.05190127273801	Stable
TMG / DMSO	Q4V328	Q4V328	0.0729619584777681	0.0729619584777681	0.866868525814382	0.548494010443765	10	Q4V328	GRIPAP1	GRIP1-associated protein 1	GRAP1_HUMAN	52	5.18740426301598	1.05187404263016	Stable
TMG / DMSO	Q7Z4S6	Q7Z4S6	0.0726247142461475	0.0726247142461475	0.781729724325753	0.520864549955004	10	Q7Z4S6	KIF21A	Kinesin-like protein KIF21A	KI21A_HUMAN	41	5.16281854083385	1.05162818540834	Stable
TMG / DMSO	Q9Y5Y2	Q9Y5Y2	0.0725675315706538	0.0725675315706538	0.969273797571829	0.579234247163219	10	Q9Y5Y2	NUBP2	Cytosolic Fe-S cluster assembly factor NUBP2	NUBP2_HUMAN	13	5.15865038888048	1.0515865038888	Stable
TMG / DMSO	Q9C0C9	Q9C0C9	0.0725473964776606	0.0725473964776606	0.172663953284833	0.257370253459255	10	Q9C0C9	UBE2O	(E3-independent) E2 ubiquitin-conjugating enzyme	UBE2O_HUMAN	52	5.1571827436963	1.05157182743696	Stable
TMG / DMSO	Q96HA7	Q96HA7	0.0720581596293052	0.0720581596293052	0.661820245184656	0.478489435768644	10	Q96HA7	TONSL	Tonsoku-like protein	TONSL_HUMAN	33	5.12152860678041	1.0512152860678	Stable
TMG / DMSO	P31943	P31943	0.0719554615035295	0.0719554615035295	0.267425169615987	0.308903327630643	10	P31943	HNRNPH1	Heterogeneous nuclear ribonucleoprotein H	HNRH1_HUMAN	30	5.11404580589647	1.05114045805896	Stable
TMG / DMSO	Q9H444	Q9H444	0.0718256599074461	0.0718256599074461	0.120300319452885	0.226873580510519	10	Q9H444	CHMP4B	Charged multivesicular body protein 4b	CHM4B_HUMAN	14	5.10458895135473	1.05104588951355	Stable
TMG / DMSO	Q7L5D6	Q7L5D6	0.0717682356842695	0.0717682356842695	0.783370561345185	0.521391106598207	10	Q7L5D6	GET4	Golgi to ER traffic protein 4 homolog	GET4_HUMAN	10	5.10040551058204	1.05100405510582	Stable
TMG / DMSO	Q9BTE6	Q9BTE6	0.0717331725649221	0.0717331725649221	0.765132407800269	0.51553562147099	10	Q9BTE6	AARSD1	Alanyl-tRNA editing protein Aarsd1	AASD1_HUMAN	20	5.09785119163308	1.05097851191633	Stable
TMG / DMSO	P22234	P22234	0.0716689802324481	0.0716689802324481	0.217402417649395	0.282360307551546	10	P22234	PAICS	Multifunctional protein ADE2	PUR6_HUMAN	36	5.09317499470603	1.05093174994706	Stable
TMG / DMSO	Q969Z0	Q969Z0	0.0715917215526542	0.0715917215526542	0.0134033374345814	0.103806542872142	10	Q969Z0	TBRG4	FAST kinase domain-containing protein 4	FAKD4_HUMAN	28	5.08754723393421	1.05087547233934	Stable
TMG / DMSO	P17812	P17812	0.0715212329352499	0.0715212329352499	0.0291855609498842	0.136197634304412	10	P17812	CTPS1	CTP synthase 1	PYRG1_HUMAN	39	5.08241288832196	1.05082412888322	Stable
TMG / DMSO	O15269	O15269	0.0711272316263801	0.0711272316263801	0.519179355985357	0.423394741169569	10	O15269	SPTLC1	Serine palmitoyltransferase 1	SPTC1_HUMAN	19	5.05371870555025	1.0505371870555	Stable
TMG / DMSO	P11413	P11413	0.0710729809201337	0.0710729809201337	0.0505822815506573	0.168516413720965	10	P11413	G6PD	Glucose-6-phosphate 1-dehydrogenase	G6PD_HUMAN	62	5.04976836877282	1.05049768368773	Stable
TMG / DMSO	Q10570	Q10570	0.0710329834098445	0.0710329834098445	0.0187785592921618	0.113784906844416	10	Q10570	CPSF1	Cleavage and polyadenylation specificity factor subunit 1	CPSF1_HUMAN	63	5.04685599240224	1.05046855992402	Stable
TMG / DMSO	Q17RY0	Q17RY0	0.0710060035624629	0.0710060035624629	0.769893938997366	0.516922009746229	10	Q17RY0	CPEB4	Cytoplasmic polyadenylation element-binding protein 4	CPEB4_HUMAN	9	5.04489152897669	1.05044891528977	Stable
TMG / DMSO	Q13510	Q13510	0.0709856985302328	0.0709856985302328	0.121908833578461	0.227814865872095	10	Q13510	ASAH1	Acid ceramidase	ASAH1_HUMAN	26	5.0434130980971	1.05043413098097	Stable
TMG / DMSO	Q9NYY8	Q9NYY8	0.0708926644395436	0.0708926644395436	0.341908880802263	0.344529017509611	10	Q9NYY8	FASTKD2	FAST kinase domain-containing protein 2, mitochondrial	FAKD2_HUMAN	28	5.03663945359831	1.05036639453598	Stable
TMG / DMSO	O00178	O00178	0.0707821123720058	0.0707821123720058	0.905483050298782	0.561303546418646	10	O00178	GTPBP1	GTP-binding protein 1	GTPB1_HUMAN	24	5.0285909246762	1.05028590924676	Stable
TMG / DMSO	Q16514	Q16514	0.0707450930181035	0.0707450930181035	0.105621421291103	0.219150988079226	10	Q16514	TAF12	Transcription initiation factor TFIID subunit 12	TAF12_HUMAN	4	5.0258959402314	1.05025895940231	Stable
TMG / DMSO	P12235	P12235	0.0707311997619861	0.0707311997619861	0.39885352764109	0.370694086557825	10	P12235	SLC25A4	ADP/ATP translocase 1	ADT1_HUMAN	16	5.0248845382344	1.05024884538234	Stable
TMG / DMSO	P61158	P61158	0.0707197374070331	0.0707197374070331	0.283871555202922	0.31733793350975	10	P61158	ACTR3	Actin-related protein 3	ARP3_HUMAN	35	5.02405010844218	1.05024050108442	Stable
TMG / DMSO	P10412	P10412	0.0706835364424789	0.0706835364424789	0.849180781542815	0.543822821137063	10	P10412	H1-4	Histone H1.4	H14_HUMAN	17	5.02141481539182	1.05021414815392	Stable
TMG / DMSO	Q14126	Q14126	0.0706194609676652	0.0706194609676652	0.191390401689527	0.269139130647981	10	Q14126	DSG2	Desmoglein-2	DSG2_HUMAN	37	5.01675052571535	1.05016750525715	Stable
TMG / DMSO	O95573	O95573	0.0706002882153678	0.0706002882153678	0.035072571462243	0.147795311206035	10	O95573	ACSL3	Long-chain-fatty-acid--CoA ligase 3	ACSL3_HUMAN	40	5.0153549107663	1.05015354910766	Stable
TMG / DMSO	P17252	P17252	0.0705081013801933	0.0705081013801933	0.230737403471858	0.289927593535901	10	P17252	PRKCA	Protein kinase C alpha type	KPCA_HUMAN	40	5.00864474427805	1.05008644744278	Stable
TMG / DMSO	P56381;Q5VTU8	P56381;Q5VTU8	0.0703408416786978	0.0703408416786978	0.131662573066928	0.233974298901402	10	P56381;Q5VTU8	ATP5F1E;ATP5F1EP2	ATP synthase subunit epsilon, mitochondrial;ATP synthase subunit epsilon-like protein, mitochondrial	ATP5E_HUMAN;AT5EL_HUMAN	2	4.99647121072719	1.04996471210727	Stable
TMG / DMSO	Q9Y5K6	Q9Y5K6	0.0703350163035507	0.0703350163035507	0.127312357248679	0.231113802416431	10	Q9Y5K6	CD2AP	CD2-associated protein	CD2AP_HUMAN	53	4.99604725238414	1.04996047252384	Stable
TMG / DMSO	P82664	P82664	0.0702513529642073	0.0702513529642073	0.977534189030028	0.581832699834217	10	P82664	MRPS10	28S ribosomal protein S10, mitochondrial	RT10_HUMAN	13	4.98995860233602	1.04989958602336	Stable
TMG / DMSO	Q9NXZ2	Q9NXZ2	0.0702308304816445	0.0702308304816445	0.350370235214991	0.348851141654709	10	Q9NXZ2	DDX43	Probable ATP-dependent RNA helicase DDX43	DDX43_HUMAN	27	4.98846512020112	1.04988465120201	Stable
TMG / DMSO	Q92917	Q92917	0.0701451362888836	0.0701451362888836	0.683861793612326	0.48601447730322	10	Q92917	GPKOW	G-patch domain and KOW motifs-containing protein	GPKOW_HUMAN	28	4.98222912831379	1.04982229128314	Stable
TMG / DMSO	Q92888	Q92888	0.0701082372646241	0.0701082372646241	0.502071217609344	0.417045210864672	10	Q92888	ARHGEF1	Rho guanine nucleotide exchange factor 1	ARHG1_HUMAN	54	4.97954408943047	1.0497954408943	Stable
TMG / DMSO	P09960	P09960	0.0700779535140633	0.0700779535140633	0.0489401734118688	0.167150042930114	10	P09960	LTA4H	Leukotriene A-4 hydrolase	LKHA4_HUMAN	51	4.97734047683727	1.04977340476837	Stable
TMG / DMSO	Q9UPT8	Q9UPT8	0.0698966131659422	0.0698966131659422	0.445305800026692	0.392557878822296	10	Q9UPT8	ZC3H4	Zinc finger CCCH domain-containing protein 4	ZC3H4_HUMAN	32	4.96414612143448	1.04964146121434	Stable
TMG / DMSO	P27695	P27695	0.0698639446875036	0.0698639446875036	0.356407601939345	0.351561410779346	10	P27695	APEX1	DNA-(apurinic or apyrimidinic site) endonuclease	APEX1_HUMAN	31	4.96176933353125	1.04961769333531	Stable
TMG / DMSO	P35613	P35613	0.0698222983514455	0.0698222983514455	0.0282199909570846	0.133994842618643	10	P35613	BSG	Basigin	BASI_HUMAN	15	4.95873944162564	1.04958739441626	Stable
TMG / DMSO	Q13185	Q13185	0.0695432843084975	0.0695432843084975	0.495277373740755	0.413889245787524	10	Q13185	CBX3	Chromobox protein homolog 3	CBX3_HUMAN	15	4.93844261536411	1.04938442615364	Stable
TMG / DMSO	O00483	O00483	0.0695406861086249	0.0695406861086249	0.406933057075886	0.374557722057608	10	O00483	NDUFA4	Cytochrome c oxidase subunit NDUFA4	NDUA4_HUMAN	7	4.93825362822893	1.04938253628229	Stable
TMG / DMSO	O00139	O00139	0.0695151633959782	0.0695151633959782	0.0913597074667735	0.209299314592578	10	O00139	KIF2A	Kinesin-like protein KIF2A	KIF2A_HUMAN	31	4.93639718239232	1.04936397182392	Stable
TMG / DMSO	P16219	P16219	0.0695089326869183	0.0695089326869183	0.143069048107815	0.239798330542347	10	P16219	ACADS	Short-chain specific acyl-CoA dehydrogenase, mitochondrial	ACADS_HUMAN	22	4.93594398422483	1.04935943984225	Stable
TMG / DMSO	O14818	O14818	0.0694880900665293	0.0694880900665293	0.00501704230139352	0.079219229619904	10	O14818	PSMA7	Proteasome subunit alpha type-7	PSA7_HUMAN	20	4.93442798521957	1.0493442798522	Stable
TMG / DMSO	Q969E2	Q969E2	0.0694109593545253	0.0694109593545253	0.464854210585173	0.400842403024617	10	Q969E2	SCAMP4	Secretory carrier-associated membrane protein 4	SCAM4_HUMAN	5	4.92881803262175	1.04928818032622	Stable
TMG / DMSO	P36969	P36969	0.0693785605634817	0.0693785605634817	0.212938526723348	0.279645834397886	10	P36969	GPX4	Phospholipid hydroperoxide glutathione peroxidase	GPX4_HUMAN	16	4.92646165890342	1.04926461658903	Stable
TMG / DMSO	Q9NV31	Q9NV31	0.0693325553950616	0.0693325553950616	0.124242474038818	0.229066112110797	10	Q9NV31	IMP3	U3 small nucleolar ribonucleoprotein protein IMP3	IMP3_HUMAN	11	4.92311578022548	1.04923115780225	Stable
TMG / DMSO	P56537	P56537	0.0692771440448182	0.0692771440448182	0.0804385924531606	0.200063792462058	10	P56537	EIF6	Eukaryotic translation initiation factor 6	IF6_HUMAN	13	4.91908594737627	1.04919085947376	Stable
TMG / DMSO	P11387	P11387	0.0692764834140535	0.0692764834140535	0.222520791592124	0.285069225344595	10	P11387	TOP1	DNA topoisomerase 1	TOP1_HUMAN	49	4.91903790343202	1.04919037903432	Stable
TMG / DMSO	P50453	P50453	0.0692326652776999	0.0692326652776999	0.355823849867943	0.351341189089727	10	P50453	SERPINB9	Serpin B9	SPB9_HUMAN	22	4.91585130698375	1.04915851306984	Stable
TMG / DMSO	P78346	P78346	0.0691319674825809	0.0691319674825809	0.228723309667959	0.288691773276307	10	P78346	RPP30	Ribonuclease P protein subunit p30	RPP30_HUMAN	18	4.90852860474527	1.04908528604745	Stable
TMG / DMSO	Q9Y3B3	Q9Y3B3	0.0690416516419908	0.0690416516419908	0.303034804867368	0.326712793204675	10	Q9Y3B3	TMED7	Transmembrane emp24 domain-containing protein 7	TMED7_HUMAN	11	4.90196130874094	1.04901961308741	Stable
TMG / DMSO	P14550	P14550	0.0689319813451104	0.0689319813451104	0.411442925715136	0.37689399193322	10	P14550	AKR1A1	Aldo-keto reductase family 1 member A1	AK1A1_HUMAN	28	4.89398721050978	1.0489398721051	Stable
TMG / DMSO	Q9H3K6	Q9H3K6	0.0688991295238617	0.0688991295238617	0.474103694176124	0.405086894336505	10	Q9H3K6	BOLA2	BolA-like protein 2	BOLA2_HUMAN	7	4.89159868127365	1.04891598681274	Stable
TMG / DMSO	P04040	P04040	0.0685766855781156	0.0685766855781156	0.0667334498013747	0.187167679715789	10	P04040	CAT	Catalase	CATA_HUMAN	46	4.86815791195783	1.04868157911958	Stable
TMG / DMSO	Q6NW34	Q6NW34	0.0685737911865473	0.0685737911865473	0.78826963027877	0.522735528430297	10	Q6NW34	NEPRO	Nucleolus and neural progenitor protein	NEPRO_HUMAN	13	4.86794752154338	1.04867947521543	Stable
TMG / DMSO	Q9NWW5	Q9NWW5	0.0682357618601884	0.0682357618601884	0.422752188133256	0.38247257196304	10	Q9NWW5	CLN6	Ceroid-lipofuscinosis neuronal protein 6	CLN6_HUMAN	5	4.84337941246977	1.0484337941247	Stable
TMG / DMSO	Q99848	Q99848	0.0681374946589466	0.0681374946589466	0.10750831282901	0.220534397619137	10	Q99848	EBNA1BP2	Probable rRNA-processing protein EBP2	EBP2_HUMAN	23	4.83623839215461	1.04836238392155	Stable
TMG / DMSO	O95563	O95563	0.0680563398679059	0.0680563398679059	0.22572572781077	0.286551166598352	10	O95563	MPC2	Mitochondrial pyruvate carrier 2	MPC2_HUMAN	7	4.83034	1.04830341287439	Stable
TMG / DMSO	Q9UPY3	Q9UPY3	0.0677095534282045	0.0677095534282045	0.460086904786874	0.399175485895275	10	Q9UPY3	DICER1	Endoribonuclease Dicer	DICER_HUMAN	52	4.80514582277061	1.04805145822771	Stable
TMG / DMSO	Q9Y639	Q9Y639	0.0676461752001297	0.0676461752001297	0.557499210563696	0.438257728649806	10	Q9Y639	NPTN	Neuroplastin	NPTN_HUMAN	10	4.80054178771936	1.04800541787719	Stable
TMG / DMSO	P17302	P17302	0.0676043347761479	0.0676043347761479	0.00751771041932244	0.0886265100136041	10	P17302	GJA1	Gap junction alpha-1 protein	CXA1_HUMAN	14	4.79750245134281	1.04797502451343	Stable
TMG / DMSO	Q15057	Q15057	0.0675927718149083	0.0675927718149083	0.457907161657364	0.398145611292196	10	Q15057	ACAP2	Arf-GAP with coiled-coil, ANK repeat and PH domain-containing protein 2	ACAP2_HUMAN	36	4.79666252012487	1.04796662520125	Stable
TMG / DMSO	P55769	P55769	0.0675550841810168	0.0675550841810168	0.260046137430562	0.305357879951317	10	P55769	SNU13	NHP2-like protein 1	NH2L1_HUMAN	9	4.7939249445794	1.04793924944579	Stable
TMG / DMSO	P49959	P49959	0.0675322198360415	0.0675322198360415	0.968937134261113	0.579234247163219	10	P49959	MRE11	Double-strand break repair protein MRE11	MRE11_HUMAN	41	4.79226414628402	1.04792264146284	Stable
TMG / DMSO	Q14790	Q14790	0.0674833745741188	0.0674833745741188	0.593661807800082	0.451570291531836	10	Q14790	CASP8	Caspase-8	CASP8_HUMAN	21	4.78871625931179	1.04788716259312	Stable
TMG / DMSO	Q86SF2	Q86SF2	0.0673956013942154	0.0673956013942154	0.226963100382537	0.2876970105144	10	Q86SF2	GALNT7	N-acetylgalactosaminyltransferase 7	GALT7_HUMAN	41	4.78234113581157	1.04782341135812	Stable
TMG / DMSO	Q9Y478	Q9Y478	0.0673846237786665	0.0673846237786665	0.437378206765047	0.388780628235598	10	Q9Y478	PRKAB1	5'-AMP-activated protein kinase subunit beta-1	AAKB1_HUMAN	14	4.78154383919067	1.04781543839191	Stable
TMG / DMSO	Q8IVM0	Q8IVM0	0.0673464002940843	0.0673464002940843	0.439163115867366	0.389618832776593	10	Q8IVM0	CCDC50	Coiled-coil domain-containing protein 50	CCD50_HUMAN	12	4.7787677412936	1.04778767741294	Stable
TMG / DMSO	O43379	O43379	0.0672207298749683	0.0672207298749683	0.842915114121666	0.542184398710872	10	O43379	WDR62	WD repeat-containing protein 62	WDR62_HUMAN	103	4.76964105977182	1.04769641059772	Stable
TMG / DMSO	O60308	O60308	0.06721385053433	0.06721385053433	0.276302669881638	0.314054236060187	10	O60308	CEP104	Centrosomal protein of 104 kDa	CE104_HUMAN	2	4.76914147787089	1.04769141477871	Stable
TMG / DMSO	P13798	P13798	0.0671569211520817	0.0671569211520817	0.0162253931783874	0.109465517495464	10	P13798	APEH	Acylamino-acid-releasing enzyme	ACPH_HUMAN	38	4.76500732293463	1.04765007322935	Stable
TMG / DMSO	Q3KQU3	Q3KQU3	0.0670591129477537	0.0670591129477537	0.709192758015947	0.494922135991642	10	Q3KQU3	MAP7D1	MAP7 domain-containing protein 1	MA7D1_HUMAN	29	4.75790496962079	1.04757904969621	Stable
TMG / DMSO	Q9BTT6	Q9BTT6	0.0668417856260765	0.0668417856260765	0.220507743848442	0.284297647766467	10	Q9BTT6	LRRC1	Leucine-rich repeat-containing protein 1	LRRC1_HUMAN	17	4.74212544618546	1.04742125446185	Stable
TMG / DMSO	Q96JJ7	Q96JJ7	0.0668213634479606	0.0668213634479606	0.237718332625136	0.29402004298372	10	Q96JJ7	TMX3	Protein disulfide-isomerase TMX3	TMX3_HUMAN	21	4.74064277164807	1.04740642771648	Stable
TMG / DMSO	Q96P11	Q96P11	0.06665945443645	0.06665945443645	0.239728572027447	0.294990200310313	10	Q96P11	NSUN5	28S rRNA (cytosine-C(5))-methyltransferase	NSUN5_HUMAN	25	4.7288887266872	1.04728888726687	Stable
TMG / DMSO	Q9NRL3	Q9NRL3	0.06656422983409	0.06656422983409	0.567537525137271	0.441752587815477	10	Q9NRL3	STRN4	Striatin-4	STRN4_HUMAN	30	4.72197635963481	1.04721976359635	Stable
TMG / DMSO	Q9UJW0	Q9UJW0	0.0665289276295425	0.0665289276295425	0.857729447909846	0.545926825923152	10	Q9UJW0	DCTN4	Dynactin subunit 4	DCTN4_HUMAN	25	4.71941388364745	1.04719413883647	Stable
TMG / DMSO	O15118	O15118	0.0664228619636314	0.0664228619636314	0.797695003214108	0.525564904099888	10	O15118	NPC1	NPC intracellular cholesterol transporter 1	NPC1_HUMAN	25	4.71171528777705	1.04711715287777	Stable
TMG / DMSO	O95772	O95772	0.0662012864164303	0.0662012864164303	0.237399072597391	0.293996779140524	10	O95772	STARD3NL	STARD3 N-terminal-like protein	STR3N_HUMAN	4	4.69563442983572	1.04695634429836	Stable
TMG / DMSO	P48436	P48436	0.0661394212749215	0.0661394212749215	0.827117320654041	0.536316174038723	10	P48436	SOX9	Transcription factor SOX-9	SOX9_HUMAN	9	4.69114500470751	1.04691145004708	Stable
TMG / DMSO	Q9BTE1	Q9BTE1	0.0660812369415284	0.0660812369415284	0.629606374564843	0.466198615908745	10	Q9BTE1	DCTN5	Dynactin subunit 5	DCTN5_HUMAN	6	4.68692286386723	1.04686922863867	Stable
TMG / DMSO	O75643	O75643	0.0660227972329458	0.0660227972329458	0.0636794658359684	0.183484146442349	10	O75643	SNRNP200	U5 small nuclear ribonucleoprotein 200 kDa helicase	U520_HUMAN	166	4.6826823631491	1.04682682363149	Stable
TMG / DMSO	Q9Y281	Q9Y281	0.0660142465960405	0.0660142465960405	0.194427529112093	0.271014156754364	10	Q9Y281	CFL2	Cofilin-2	COF2_HUMAN	13	4.68206192644611	1.04682061926446	Stable
TMG / DMSO	Q8NCN5	Q8NCN5	0.0660073121902044	0.0660073121902044	0.280767631944437	0.316126781833346	10	Q8NCN5	PDPR	Pyruvate dehydrogenase phosphatase regulatory subunit, mitochondrial	PDPR_HUMAN	35	4.68155876664031	1.0468155876664	Stable
TMG / DMSO	O00571	O00571	0.0659545431795641	0.0659545431795641	0.0121544834964406	0.0994884192878347	10	O00571	DDX3X	ATP-dependent RNA helicase DDX3X	DDX3X_HUMAN	53	4.67772993164102	1.04677729931641	Stable
TMG / DMSO	Q9NW15	Q9NW15	0.0658323491358378	0.0658323491358378	0.521070581030091	0.424246936727166	10	Q9NW15	ANO10	Anoctamin-10	ANO10_HUMAN	19	4.66886426490449	1.04668864264904	Stable
TMG / DMSO	P51580	P51580	0.0658260326984552	0.0658260326984552	0.568909623399225	0.442108469306225	10	P51580	TPMT	Thiopurine S-methyltransferase	TPMT_HUMAN	18	4.66840600251293	1.04668406002513	Stable
TMG / DMSO	Q9BXS6	Q9BXS6	0.0656525344365758	0.0656525344365758	0.120375994012142	0.226898104516774	10	Q9BXS6	NUSAP1	Nucleolar and spindle-associated protein 1	NUSAP_HUMAN	15	4.65581935453965	1.0465581935454	Stable
TMG / DMSO	Q9NPQ8	Q9NPQ8	0.0655807156822066	0.0655807156822066	0.565094351104815	0.440820489658528	10	Q9NPQ8	RIC8A	Synembryn-A	RIC8A_HUMAN	30	4.65060961631327	1.04650609616313	Stable
TMG / DMSO	Q9Y4R8	Q9Y4R8	0.0654710758812192	0.0654710758812192	0.485758958754827	0.410035905131056	10	Q9Y4R8	TELO2	Telomere length regulation protein TEL2 homolog	TELO2_HUMAN	37	4.64265683647398	1.04642656836474	Stable
TMG / DMSO	O76031	O76031	0.0654005963822146	0.0654005963822146	0.928930352249435	0.567585313744932	10	O76031	CLPX	ATP-dependent Clp protease ATP-binding subunit clpX-like, mitochondrial	CLPX_HUMAN	34	4.63754488857502	1.04637544888575	Stable
TMG / DMSO	Q9UL15	Q9UL15	0.0653818269603947	0.0653818269603947	0.48293326343068	0.408608310593441	10	Q9UL15	BAG5	BAG family molecular chaperone regulator 5	BAG5_HUMAN	25	4.63618356592062	1.04636183565921	Stable
TMG / DMSO	P43487	P43487	0.0653763169087299	0.0653763169087299	0.258686467431833	0.304753192507332	10	P43487	RANBP1	Ran-specific GTPase-activating protein	RANG_HUMAN	12	4.63578393213793	1.04635783932138	Stable
TMG / DMSO	Q14966	Q14966	0.0653433901434875	0.0653433901434875	0.785500542009217	0.521933631384194	10	Q14966	ZNF638	Zinc finger protein 638	ZN638_HUMAN	71	4.63339584700577	1.04633395847006	Stable
TMG / DMSO	Q9BXT2	Q9BXT2	0.0652568214136453	0.0652568214136453	0.0505213158319213	0.168516413720965	10	Q9BXT2	CACNG6	Voltage-dependent calcium channel gamma-6 subunit	CCG6_HUMAN	1	4.62711752195106	1.04627117521951	Stable
TMG / DMSO	O43598	O43598	0.0652055663745541	0.0652055663745541	0.337145237505588	0.342794418990447	10	O43598	DNPH1	2'-deoxynucleoside 5'-phosphate N-hydrolase 1	DNPH1_HUMAN	13	4.62340047046947	1.04623400470469	Stable
TMG / DMSO	Q9NPJ3	Q9NPJ3	0.0651451551747884	0.0651451551747884	0.174180407517376	0.2585561519081	10	Q9NPJ3	ACOT13	Acyl-coenzyme A thioesterase 13	ACO13_HUMAN	6	4.61901957732267	1.04619019577323	Stable
TMG / DMSO	Q9BPX3	Q9BPX3	0.0650830232948398	0.0650830232948398	0.483743846604834	0.409023609441276	10	Q9BPX3	NCAPG	Condensin complex subunit 3	CND3_HUMAN	46	4.61451409542077	1.04614514095421	Stable
TMG / DMSO	P62314	P62314	0.0648836671317154	0.0648836671317154	0.336735468859447	0.342601146737431	10	P62314	SNRPD1	Small nuclear ribonucleoprotein Sm D1	SMD1_HUMAN	6	4.60005912976988	1.0460005912977	Stable
TMG / DMSO	Q8N4J0	Q8N4J0	0.0648062380166383	0.0648062380166383	0.671622076251217	0.481894551902323	10	Q8N4J0	CARNMT1	Carnosine N-methyltransferase	CARME_HUMAN	5	4.59444541900522	1.04594445419005	Stable
TMG / DMSO	Q9NQC3	Q9NQC3	0.0647017012084973	0.0647017012084973	0.103557530379155	0.217726743254072	10	Q9NQC3	RTN4	Reticulon-4	RTN4_HUMAN	27	4.58686684346523	1.04586866843465	Stable
TMG / DMSO	Q6KC79	Q6KC79	0.0646600687050862	0.0646600687050862	0.185934569516586	0.265633429164518	10	Q6KC79	NIPBL	Nipped-B-like protein	NIPBL_HUMAN	59	4.58384877648499	1.04583848776485	Stable
TMG / DMSO	P36021	P36021	0.0646058818820213	0.0646058818820213	0.735182101578217	0.503639584750811	10	P36021	SLC16A2	Monocarboxylate transporter 8	MOT8_HUMAN	5	4.57992073908007	1.0457992073908	Stable
TMG / DMSO	Q92598	Q92598	0.0645953412465098	0.0645953412465098	0.0399921410614777	0.155785231071612	10	Q92598	HSPH1	Heat shock protein 105 kDa	HS105_HUMAN	74	4.57915665882185	1.04579156658822	Stable
TMG / DMSO	Q9Y3X0	Q9Y3X0	0.0644658206428783	0.0644658206428783	0.969804305014703	0.579383128322001	10	Q9Y3X0	CCDC9	Coiled-coil domain-containing protein 9	CCDC9_HUMAN	11	4.56976829391353	1.04569768293914	Stable
TMG / DMSO	Q96GX9	Q96GX9	0.0642282282697738	0.0642282282697738	0.699132525740507	0.491986434860891	10	Q96GX9	APIP	Methylthioribulose-1-phosphate dehydratase	MTNB_HUMAN	15	4.55254848446247	1.04552548484462	Stable
TMG / DMSO	P16083	P16083	0.0639610569354383	0.0639610569354383	0.335127864040099	0.341774746578274	10	P16083	NQO2	Ribosyldihydronicotinamide dehydrogenase [quinone]	NQO2_HUMAN	17	4.5331882892925	1.04533188289293	Stable
TMG / DMSO	Q9Y4K1	Q9Y4K1	0.0639314978246334	0.0639314978246334	0.552669928522909	0.436734833836047	10	Q9Y4K1	CRYBG1	Beta/gamma crystallin domain-containing protein 1	CRBG1_HUMAN	59	4.53104655014889	1.04531046550149	Stable
TMG / DMSO	Q96RU3	Q96RU3	0.0638610113366292	0.0638610113366292	0.393258282162692	0.368052555303478	10	Q96RU3	FNBP1	Formin-binding protein 1	FNBP1_HUMAN	22	4.52593954821077	1.04525939548211	Stable
TMG / DMSO	Q8NB37	Q8NB37	0.0638502048551162	0.0638502048551162	0.463381838160832	0.400532347467754	10	Q8NB37	GATD1	Glutamine amidotransferase-like class 1 domain-containing protein 1	GALD1_HUMAN	8	4.52515660145425	1.04525156601454	Stable
TMG / DMSO	Q6UWU4	Q6UWU4	0.063840831506095	0.063840831506095	0.874949525819867	0.551757164878894	10	Q6UWU4	C6orf89	Bombesin receptor-activated protein C6orf89	CF089_HUMAN	6	4.52447749217351	1.04524477492174	Stable
TMG / DMSO	Q9Y2P8	Q9Y2P8	0.0638345386457143	0.0638345386457143	0.515717263559362	0.422196740171734	10	Q9Y2P8	RCL1	RNA 3'-terminal phosphate cyclase-like protein	RCL1_HUMAN	16	4.52402157010401	1.04524021570104	Stable
TMG / DMSO	O15228	O15228	0.0638048028399034	0.0638048028399034	0.432879274133033	0.386538153124022	10	O15228	GNPAT	Dihydroxyacetone phosphate acyltransferase	GNPAT_HUMAN	36	4.52186721738976	1.0452186721739	Stable
TMG / DMSO	P26641	P26641	0.0637578771085581	0.0637578771085581	0.0248942464375087	0.126382942251521	10	P26641	EEF1G	Elongation factor 1-gamma	EF1G_HUMAN	39	4.51846754860645	1.04518467548606	Stable
TMG / DMSO	Q96RE7	Q96RE7	0.0636801028554175	0.0636801028554175	0.667051342945762	0.48053896289806	10	Q96RE7	NACC1	Nucleus accumbens-associated protein 1	NACC1_HUMAN	20	4.51283321396361	1.04512833213964	Stable
TMG / DMSO	Q9H223	Q9H223	0.0636504103132824	0.0636504103132824	0.13509533872466	0.23564324667079	10	Q9H223	EHD4	EH domain-containing protein 4	EHD4_HUMAN	31	4.51068222592965	1.0451068222593	Stable
TMG / DMSO	Q9UHX1	Q9UHX1	0.0634296121188849	0.0634296121188849	0.702010510066354	0.492675830241587	10	Q9UHX1	PUF60	Poly(U)-binding-splicing factor PUF60	PUF60_HUMAN	36	4.49468854497574	1.04494688544976	Stable
TMG / DMSO	O95140	O95140	0.0632307281507787	0.0632307281507787	0.424001796085418	0.383002223010492	10	O95140	MFN2	Mitofusin-2	MFN2_HUMAN	35	4.48028433251331	1.04480284332513	Stable
TMG / DMSO	Q9UNM6	Q9UNM6	0.0631501835322554	0.0631501835322554	0.13933551329833	0.237671683246644	10	Q9UNM6	PSMD13	26S proteasome non-ATPase regulatory subunit 13	PSD13_HUMAN	37	4.47445143678697	1.04474451436787	Stable
TMG / DMSO	Q01433	Q01433	0.0631479616120029	0.0631479616120029	0.952468774624894	0.574370858479458	10	Q01433	AMPD2	AMP deaminase 2	AMPD2_HUMAN	34	4.47429053395292	1.04474290533953	Stable
TMG / DMSO	P35250	P35250	0.0630724491399095	0.0630724491399095	0.12527591616213	0.22991736882804	10	P35250	RFC2	Replication factor C subunit 2	RFC2_HUMAN	23	4.46882236135551	1.04468822361356	Stable
TMG / DMSO	P11908	P11908	0.0629088833341818	0.0629088833341818	0.696479476539654	0.491152330425807	10	P11908	PRPS2	Ribose-phosphate pyrophosphokinase 2	PRPS2_HUMAN	25	4.45697886151348	1.04456978861513	Stable
TMG / DMSO	P01116	P01116	0.0628317292584203	0.0628317292584203	0.601304115421478	0.454898875893847	10	P01116	KRAS	GTPase KRas	RASK_HUMAN	4	4.45139274252462	1.04451392742525	Stable
TMG / DMSO	Q9BR76	Q9BR76	0.0627680144207434	0.0627680144207434	0.133267100929196	0.23494684720353	10	Q9BR76	CORO1B	Coronin-1B	COR1B_HUMAN	29	4.44677987813535	1.04446779878135	Stable
TMG / DMSO	P13861	P13861	0.0626864835773111	0.0626864835773111	0.0245641885232696	0.126005632971473	10	P13861	PRKAR2A	cAMP-dependent protein kinase type II-alpha regulatory subunit	KAP2_HUMAN	26	4.44087745718085	1.04440877457181	Stable
TMG / DMSO	Q9H501	Q9H501	0.0626802765809303	0.0626802765809303	0.228743252701451	0.288691773276307	10	Q9H501	ESF1	ESF1 homolog	ESF1_HUMAN	39	4.44042811568075	1.04440428115681	Stable
TMG / DMSO	Q9BXS5	Q9BXS5	0.0626387431373744	0.0626387431373744	0.207829660263547	0.277272096221031	10	Q9BXS5	AP1M1	AP-1 complex subunit mu-1	AP1M1_HUMAN	28	4.43742144548076	1.04437421445481	Stable
TMG / DMSO	P24928	P24928	0.0626124234553179	0.0626124234553179	0.0403323747526026	0.156138717188969	10	P24928	POLR2A	DNA-directed RNA polymerase II subunit RPB1	RPB1_HUMAN	99	4.43551616780522	1.04435516167805	Stable
TMG / DMSO	Q9P0J7	Q9P0J7	0.0625922170692607	0.0625922170692607	0.908641516782245	0.56232442405242	10	Q9P0J7	KCMF1	E3 ubiquitin-protein ligase KCMF1	KCMF1_HUMAN	11	4.4340534542588	1.04434053454259	Stable
TMG / DMSO	Q8IWT0	Q8IWT0	0.0624766753480947	0.0624766753480947	0.189978104753226	0.268036650608679	10	Q8IWT0	ZBTB8OS	Protein archease	ARCH_HUMAN	4	4.42568993544967	1.0442568993545	Stable
TMG / DMSO	O60812	O60812	0.0624699573377434	0.0624699573377434	0.683392385828751	0.485853059932139	10	O60812	HNRNPCL1	Heterogeneous nuclear ribonucleoprotein C-like 1	HNRC1_HUMAN	4	4.42520367105375	1.04425203671054	Stable
TMG / DMSO	P17301	P17301	0.062346649867054	0.062346649867054	0.0269071926284294	0.131284404584454	10	P17301	ITGA2	Integrin alpha-2	ITA2_HUMAN	41	4.41627880674291	1.04416278806743	Stable
TMG / DMSO	O15226	O15226	0.0623251722013209	0.0623251722013209	0.797908896210404	0.525602675218775	10	O15226	NKRF	NF-kappa-B-repressing factor	NKRF_HUMAN	43	4.41472435401611	1.04414724354016	Stable
TMG / DMSO	Q9BV38	Q9BV38	0.0622850021882861	0.0622850021882861	0.864429960046287	0.547940255194628	10	Q9BV38	WDR18	WD repeat-containing protein 18	WDR18_HUMAN	19	4.41181709896432	1.04411817098964	Stable
TMG / DMSO	Q92979	Q92979	0.0621520370879734	0.0621520370879734	0.697515067205666	0.491417535344556	10	Q92979	EMG1	Ribosomal RNA small subunit methyltransferase NEP1	NEP1_HUMAN	18	4.40219449155552	1.04402194491556	Stable
TMG / DMSO	Q9UQ80	Q9UQ80	0.0621422829392447	0.0621422829392447	0.101370112945024	0.215949928993366	10	Q9UQ80	PA2G4	Proliferation-associated protein 2G4	PA2G4_HUMAN	39	4.4014886243686	1.04401488624369	Stable
TMG / DMSO	Q8N5K1	Q8N5K1	0.0621408777509776	0.0621408777509776	0.0717518978084994	0.191933933844345	10	Q8N5K1	CISD2	CDGSH iron-sulfur domain-containing protein 2	CISD2_HUMAN	9	4.40138693712959	1.0440138693713	Stable
TMG / DMSO	Q96MX6	Q96MX6	0.0620199395811793	0.0620199395811793	0.739744489276506	0.505595485506071	10	Q96MX6	WDR92	WD repeat-containing protein 92	WDR92_HUMAN	19	4.39263554954805	1.04392635549548	Stable
TMG / DMSO	O43237	O43237	0.0618818491437221	0.0618818491437221	0.0919272723725956	0.2098098365558	10	O43237	DYNC1LI2	Cytoplasmic dynein 1 light intermediate chain 2	DC1L2_HUMAN	32	4.38264387811809	1.04382643878118	Stable
TMG / DMSO	P62241	P62241	0.0618738658995142	0.0618738658995142	0.118784637979914	0.226354744609949	10	P62241	RPS8	40S ribosomal protein S8	RS8_HUMAN	23	4.38206627175781	1.04382066271758	Stable
TMG / DMSO	Q9H061	Q9H061	0.0618383596381077	0.0618383596381077	0.897564184826761	0.558778131396403	10	Q9H061	TMEM126A	Transmembrane protein 126A	T126A_HUMAN	11	4.3794973495535	1.04379497349553	Stable
TMG / DMSO	Q96L92	Q96L92	0.0617827110375472	0.0617827110375472	0.820435190012871	0.533504125768895	10	Q96L92	SNX27	Sorting nexin-27	SNX27_HUMAN	24	4.37547123123643	1.04375471231236	Stable
TMG / DMSO	Q9NVM6	Q9NVM6	0.0617610630927851	0.0617610630927851	0.707341476860118	0.494269695406276	10	Q9NVM6	DNAJC17	DnaJ homolog subfamily C member 17	DJC17_HUMAN	9	4.37390506692621	1.04373905066926	Stable
TMG / DMSO	Q96GK7	Q96GK7	0.0617001543903246	0.0617001543903246	0.0875503190304046	0.205223852857928	10	Q96GK7	FAHD2A	Fumarylacetoacetate hydrolase domain-containing protein 2A	FAH2A_HUMAN	14	4.36949862984002	1.0436949862984	Stable
TMG / DMSO	Q7L1Q6	Q7L1Q6	0.0616287291664213	0.0616287291664213	0.311356259591302	0.330647706566862	10	Q7L1Q6	BZW1	Basic leucine zipper and W2 domain-containing protein 1	BZW1_HUMAN	35	4.36433161250938	1.04364331612509	Stable
TMG / DMSO	Q96ST3	Q96ST3	0.0615811328685888	0.0615811328685888	0.692833772718394	0.489787071289525	10	Q96ST3	SIN3A	Paired amphipathic helix protein Sin3a	SIN3A_HUMAN	45	4.36088856063006	1.0436088856063	Stable
TMG / DMSO	O75155	O75155	0.0615318952310339	0.0615318952310339	0.854727857609675	0.545054355668837	10	O75155	CAND2	Cullin-associated NEDD8-dissociated protein 2	CAND2_HUMAN	13	4.35732689598456	1.04357326895985	Stable
TMG / DMSO	P48509	P48509	0.0613233669053703	0.0613233669053703	0.821219354319287	0.5336994313044	10	P48509	CD151	CD151 antigen	CD151_HUMAN	6	4.34224409234425	1.04342244092344	Stable
TMG / DMSO	Q8WXI9	Q8WXI9	0.0613054824690623	0.0613054824690623	0.626950724429594	0.465416529882581	10	Q8WXI9	GATAD2B	Transcriptional repressor p66-beta	P66B_HUMAN	25	4.34095061687005	1.0434095061687	Stable
TMG / DMSO	Q8NF37	Q8NF37	0.061266081897744	0.061266081897744	0.15957770193637	0.249520332751581	10	Q8NF37	LPCAT1	Lysophosphatidylcholine acyltransferase 1	PCAT1_HUMAN	18	4.3381010632136	1.04338101063214	Stable
TMG / DMSO	O15173	O15173	0.0612624052135311	0.0612624052135311	0.272708344640902	0.311785138988915	10	O15173	PGRMC2	Membrane-associated progesterone receptor component 2	PGRC2_HUMAN	14	4.33783515964472	1.04337835159645	Stable
TMG / DMSO	Q9NPD8	Q9NPD8	0.0612280953058676	0.0612280953058676	0.115458180515947	0.225006936826673	10	Q9NPD8	UBE2T	Ubiquitin-conjugating enzyme E2 T	UBE2T_HUMAN	13	4.33535384597712	1.04335353845977	Stable
TMG / DMSO	O95757	O95757	0.0612133394405173	0.0612133394405173	0.130135162353405	0.232720604548915	10	O95757	HSPA4L	Heat shock 70 kDa protein 4L	HS74L_HUMAN	52	4.33428671084757	1.04334286710848	Stable
TMG / DMSO	O95232	O95232	0.0611579291232676	0.0611579291232676	0.421323155854182	0.381786429525344	10	O95232	LUC7L3	Luc7-like protein 3	LC7L3_HUMAN	24	4.3302795681434	1.04330279568143	Stable
TMG / DMSO	Q08AE8	Q08AE8	0.061004457363587	0.061004457363587	0.159975462077218	0.249782605724512	10	Q08AE8	SPIRE1	Protein spire homolog 1	SPIR1_HUMAN	28	4.31918165797076	1.04319181657971	Stable
TMG / DMSO	O15372	O15372	0.0608967008695752	0.0608967008695752	0.155018529106226	0.247239041419527	10	O15372	EIF3H	Eukaryotic translation initiation factor 3 subunit H	EIF3H_HUMAN	32	4.31139023347595	1.04311390233476	Stable
TMG / DMSO	Q8IUD2	Q8IUD2	0.0608855446736322	0.0608855446736322	0.795224669296176	0.525160444151514	10	Q8IUD2	ERC1	ELKS/Rab6-interacting/CAST family member 1	RB6I2_HUMAN	53	4.31058360853021	1.0431058360853	Stable
TMG / DMSO	Q9UI14	Q9UI14	0.0608839558156287	0.0608839558156287	0.928377092400465	0.567529041689097	10	Q9UI14	RABAC1	Prenylated Rab acceptor protein 1	PRAF1_HUMAN	3	4.31046873004954	1.0431046873005	Stable
TMG / DMSO	P55884	P55884	0.0607963968686623	0.0607963968686623	0.0814311944947427	0.201160806780981	10	P55884	EIF3B	Eukaryotic translation initiation factor 3 subunit B	EIF3B_HUMAN	57	4.30413819075313	1.04304138190753	Stable
TMG / DMSO	P0C0S8;Q96KK5;Q99878;Q9BTM1	P0C0S8;Q96KK5;Q99878;Q9BTM1	0.0605152585805003	0.0605152585805003	0.569238185046632	0.442160996932284	10	P0C0S8;Q96KK5;Q99878;Q9BTM1	H2AC11;H2AC12;H2AC14;H2AJ	Histone H2A type 1;Histone H2A type 1-H;Histone H2A type 1-J;Histone H2A.J	H2A1_HUMAN;H2A1H_HUMAN;H2A1J_HUMAN;H2AJ_HUMAN	11	4.28381440156851	1.04283814401569	Stable
TMG / DMSO	Q9NTJ3	Q9NTJ3	0.0603310825040716	0.0603310825040716	0.148475618114662	0.243305919949527	10	Q9NTJ3	SMC4	Structural maintenance of chromosomes protein 4	SMC4_HUMAN	84	4.27050226191856	1.04270502261919	Stable
TMG / DMSO	Q7Z2K6	Q7Z2K6	0.0603274142562304	0.0603274142562304	0.168990807797452	0.254098650264802	10	Q7Z2K6	ERMP1	Endoplasmic reticulum metallopeptidase 1	ERMP1_HUMAN	31	4.27023714035946	1.04270237140359	Stable
TMG / DMSO	Q4VC31	Q4VC31	0.0602153569163308	0.0602153569163308	0.965895764720394	0.578594933840276	10	Q4VC31	CCDC58	Coiled-coil domain-containing protein 58	CCD58_HUMAN	10	4.26213855312199	1.04262138553122	Stable
TMG / DMSO	P51572	P51572	0.0602062222824488	0.0602062222824488	0.157009024585079	0.248065080817447	10	P51572	BCAP31	B-cell receptor-associated protein 31	BAP31_HUMAN	24	4.2614784042885	1.04261478404288	Stable
TMG / DMSO	P42025	P42025	0.06012189258075	0.06012189258075	0.256576363872502	0.303972366289007	10	P42025	ACTR1B	Beta-centractin	ACTY_HUMAN	22	4.25538419715568	1.04255384197156	Stable
TMG / DMSO	P07195	P07195	0.0600619684845296	0.0600619684845296	0.140693980914035	0.238245567012858	10	P07195	LDHB	L-lactate dehydrogenase B chain	LDHB_HUMAN	35	4.2510539126867	1.04251053912687	Stable
TMG / DMSO	Q14011	Q14011	0.0598835757307705	0.0598835757307705	0.763683723292685	0.515173949240726	10	Q14011	CIRBP	Cold-inducible RNA-binding protein	CIRBP_HUMAN	11	4.23816381305453	1.04238163813055	Stable
TMG / DMSO	Q13546	Q13546	0.0595854157901818	0.0595854157901818	0.0927002991333433	0.210789466403294	10	Q13546	RIPK1	Receptor-interacting serine/threonine-protein kinase 1	RIPK1_HUMAN	34	4.21662327089225	1.04216623270892	Stable
TMG / DMSO	Q7L0Y3	Q7L0Y3	0.0595117371210988	0.0595117371210988	0.222939216166485	0.285272787150145	10	Q7L0Y3	TRMT10C	tRNA methyltransferase 10 homolog C	TM10C_HUMAN	27	4.21130104699015	1.0421130104699	Stable
TMG / DMSO	O43678	O43678	0.0594870045794822	0.0594870045794822	0.360956073271825	0.353686833189069	10	O43678	NDUFA2	NADH dehydrogenase [ubiquinone] 1 alpha subcomplex subunit 2	NDUA2_HUMAN	8	4.20951453759315	1.04209514537593	Stable
TMG / DMSO	Q8WXR4	Q8WXR4	0.0594584813899872	0.0594584813899872	0.571126962261746	0.442888742995275	10	Q8WXR4	MYO3B	Myosin-IIIb	MYO3B_HUMAN	1	4.20745425578508	1.04207454255785	Stable
TMG / DMSO	Q9BTV4	Q9BTV4	0.0593826034703262	0.0593826034703262	0.0874304535131722	0.205223852857928	10	Q9BTV4	TMEM43	Transmembrane protein 43	TMM43_HUMAN	27	4.20197365407242	1.04201973654072	Stable
TMG / DMSO	Q8NHH9	Q8NHH9	0.0593379322764149	0.0593379322764149	0.790941115356499	0.523695988332016	10	Q8NHH9	ATL2	Atlastin-2	ATLA2_HUMAN	22	4.19874722411009	1.0419874722411	Stable
TMG / DMSO	P51570	P51570	0.0593236176387204	0.0593236176387204	0.4219083927641	0.382029032340281	10	P51570	GALK1	Galactokinase	GALK1_HUMAN	25	4.19771335356038	1.0419771335356	Stable
TMG / DMSO	Q9BZL1	Q9BZL1	0.0592762000228663	0.0592762000228663	0.684086512515438	0.486112910210693	10	Q9BZL1	UBL5	Ubiquitin-like protein 5	UBL5_HUMAN	4	4.19428870329832	1.04194288703298	Stable
TMG / DMSO	Q9NUQ8	Q9NUQ8	0.0592748231122113	0.0592748231122113	0.0757256334722239	0.194769456446014	10	Q9NUQ8	ABCF3	ATP-binding cassette sub-family F member 3	ABCF3_HUMAN	38	4.19418926013551	1.04194189260136	Stable
TMG / DMSO	P27708	P27708	0.0591996193794774	0.0591996193794774	0.0836658178480358	0.202643964629016	10	P27708	CAD	CAD protein	PYR1_HUMAN	120	4.18875804458831	1.04188758044588	Stable
TMG / DMSO	Q8IYS2	Q8IYS2	0.0589759558032711	0.0589759558032711	0.134701603845997	0.235406001996399	10	Q8IYS2	KIAA2013	Uncharacterized protein KIAA2013	K2013_HUMAN	14	4.17260672827608	1.04172606728276	Stable
TMG / DMSO	P42224	P42224	0.0589313451264617	0.0589313451264617	0.0243811592422524	0.12578876091175	10	P42224	STAT1	Signal transducer and activator of transcription 1-alpha/beta	STAT1_HUMAN	52	4.16938557722877	1.04169385577229	Stable
TMG / DMSO	Q7LBC6	Q7LBC6	0.058831291865834	0.058831291865834	0.516757536806462	0.422393117041804	10	Q7LBC6	KDM3B	Lysine-specific demethylase 3B	KDM3B_HUMAN	61	4.16216151047224	1.04162161510472	Stable
TMG / DMSO	Q96K76	Q96K76	0.0588167841966593	0.0588167841966593	0.214520232274275	0.280703719080585	10	Q96K76	USP47	Ubiquitin carboxyl-terminal hydrolase 47	UBP47_HUMAN	58	4.1611140662523	1.04161114066252	Stable
TMG / DMSO	P36542	P36542	0.0586991977140535	0.0586991977140535	0.0231984308854503	0.123951739983051	10	P36542	ATP5F1C	ATP synthase subunit gamma, mitochondrial	ATPG_HUMAN	21	4.15262478781073	1.04152624787811	Stable
TMG / DMSO	Q9UBV7	Q9UBV7	0.0586846997084187	0.0586846997084187	0.635138811661506	0.468259202322993	10	Q9UBV7	B4GALT7	Beta-1,4-galactosyltransferase 7	B4GT7_HUMAN	6	4.15157813712499	1.04151578137125	Stable
TMG / DMSO	Q9Y4W2	Q9Y4W2	0.0586547270957932	0.0586547270957932	0.124766137635806	0.229459187396377	10	Q9Y4W2	LAS1L	Ribosomal biogenesis protein LAS1L	LAS1L_HUMAN	37	4.14941436557916	1.04149414365579	Stable
TMG / DMSO	Q8IVF5	Q8IVF5	0.0582987537401874	0.0582987537401874	0.30644472361743	0.328233411989331	10	Q8IVF5	TIAM2	T-lymphoma invasion and metastasis-inducing protein 2	TIAM2_HUMAN	5	4.12371950842978	1.0412371950843	Stable
TMG / DMSO	P08670	P08670	0.0581465749447844	0.0581465749447844	0.658109466672929	0.477429299697127	10	P08670	VIM	Vimentin	VIME_HUMAN	97	4.11273687794851	1.04112736877949	Stable
TMG / DMSO	P49588	P49588	0.0581227434786053	0.0581227434786053	0.156238386431887	0.247647250219478	10	P49588	AARS1	Alanine--tRNA ligase, cytoplasmic	SYAC_HUMAN	72	4.11101708367132	1.04111017083671	Stable
TMG / DMSO	P46060	P46060	0.0580934268892977	0.0580934268892977	0.00955766989417893	0.0929665080863577	10	P46060	RANGAP1	Ran GTPase-activating protein 1	RAGP1_HUMAN	46	4.10890149525331	1.04108901495253	Stable
TMG / DMSO	P31040	P31040	0.0580820162016946	0.0580820162016946	0.0169666882178346	0.1102939847173	10	P31040	SDHA	Succinate dehydrogenase [ubiquinone] flavoprotein subunit, mitochondrial	SDHA_HUMAN	41	4.1080780714388	1.04108078071439	Stable
TMG / DMSO	P09525	P09525	0.0580685764786252	0.0580685764786252	0.00347575560959802	0.0681112239327092	10	P09525	ANXA4	Annexin A4	ANXA4_HUMAN	46	4.10710823569269	1.04107108235693	Stable
TMG / DMSO	O75116	O75116	0.0580380578897938	0.0580380578897938	0.0782403922058795	0.197604617762624	10	O75116	ROCK2	Rho-associated protein kinase 2	ROCK2_HUMAN	82	4.10490599035616	1.04104905990356	Stable
TMG / DMSO	Q86WX3	Q86WX3	0.0579547937154602	0.0579547937154602	0.428719194630564	0.385146961602244	10	Q86WX3	RPS19BP1	Active regulator of SIRT1	AROS_HUMAN	6	4.09889781907908	1.04098897819079	Stable
TMG / DMSO	Q9HAV4	Q9HAV4	0.0575691526111734	0.0575691526111734	0.32078024894815	0.335911919525164	10	Q9HAV4	XPO5	Exportin-5	XPO5_HUMAN	63	4.07107527323627	1.04071075273236	Stable
TMG / DMSO	O43175	O43175	0.0574041279641179	0.0574041279641179	0.123498991761254	0.228535814960229	10	O43175	PHGDH	D-3-phosphoglycerate dehydrogenase	SERA_HUMAN	35	4.05917164165517	1.04059171641655	Stable
TMG / DMSO	P62917	P62917	0.0572685468779333	0.0572685468779333	0.844488221357606	0.542276257142984	10	P62917	RPL8	60S ribosomal protein L8	RL8_HUMAN	28	4.04939286499078	1.04049392864991	Stable
TMG / DMSO	Q96SZ6	Q96SZ6	0.0572159536544608	0.0572159536544608	0.952822864925446	0.574442937619214	10	Q96SZ6	CDK5RAP1	Mitochondrial tRNA methylthiotransferase CDK5RAP1	CK5P1_HUMAN	11	4.04559982968431	1.04045599829684	Stable
TMG / DMSO	P60900	P60900	0.0570459571918982	0.0570459571918982	0.013160475146657	0.103357728849855	10	P60900	PSMA6	Proteasome subunit alpha type-6	PSA6_HUMAN	22	4.03334059167422	1.04033340591674	Stable
TMG / DMSO	Q8NBL1	Q8NBL1	0.0570065750314261	0.0570065750314261	0.780886692282628	0.520591128188419	10	Q8NBL1	POGLUT1	Protein O-glucosyltransferase 1	PGLT1_HUMAN	15	4.03050076643185	1.04030500766432	Stable
TMG / DMSO	P49903	P49903	0.0569702721854692	0.0569702721854692	0.469000648655075	0.402715791213813	10	P49903	SEPHS1	Selenide, water dikinase 1	SPS1_HUMAN	16	4.02788305747621	1.04027883057476	Stable
TMG / DMSO	Q15907	Q15907	0.0569080760669553	0.0569080760669553	0.411329842495651	0.37689399193322	10	Q15907	RAB11B	Ras-related protein Rab-11B	RB11B_HUMAN	19	4.02339840140205	1.04023398401402	Stable
TMG / DMSO	Q13347	Q13347	0.0568623311317654	0.0568623311317654	0.103128372217812	0.217324843147775	10	Q13347	EIF3I	Eukaryotic translation initiation factor 3 subunit I	EIF3I_HUMAN	28	4.02010008260136	1.04020100082601	Stable
TMG / DMSO	Q9NZN3	Q9NZN3	0.0567543909330556	0.0567543909330556	0.155540499439499	0.247249339142763	10	Q9NZN3	EHD3	EH domain-containing protein 3	EHD3_HUMAN	38	4.01231775166093	1.04012317751661	Stable
TMG / DMSO	O94973	O94973	0.056713656581084	0.056713656581084	0.0823629685574054	0.201261534122441	10	O94973	AP2A2	AP-2 complex subunit alpha-2	AP2A2_HUMAN	44	4.00938101560286	1.04009381015603	Stable
TMG / DMSO	Q15022	Q15022	0.056699369194318	0.056699369194318	0.295952695491635	0.323496669994813	10	Q15022	SUZ12	Polycomb protein SUZ12	SUZ12_HUMAN	19	4.00835098856767	1.04008350988568	Stable
TMG / DMSO	Q9BXP5	Q9BXP5	0.0566365510901599	0.0566365510901599	0.344607992712311	0.346030387179793	10	Q9BXP5	SRRT	Serrate RNA effector molecule homolog	SRRT_HUMAN	58	4.00382233559611	1.04003822335596	Stable
TMG / DMSO	P63167	P63167	0.0565505738015646	0.0565505738015646	0.658547038868585	0.477543083697334	10	P63167	DYNLL1	Dynein light chain 1, cytoplasmic	DYL1_HUMAN	8	3.99762442130933	1.03997624421309	Stable
TMG / DMSO	Q14203	Q14203	0.0564510555598144	0.0564510555598144	0.237209778698172	0.29399547355752	10	Q14203	DCTN1	Dynactin subunit 1	DCTN1_HUMAN	91	3.99045083057836	1.03990450830578	Stable
TMG / DMSO	Q92890	Q92890	0.0563547085769472	0.0563547085769472	0.0719665984715959	0.192251801245613	10	Q92890	UFD1	Ubiquitin recognition factor in ER-associated degradation protein 1	UFD1_HUMAN	18	3.98350630567543	1.03983506305675	Stable
TMG / DMSO	P48729	P48729	0.0562933119615248	0.0562933119615248	0.952206081157682	0.574282885638558	10	P48729	CSNK1A1	Casein kinase I isoform alpha	KC1A_HUMAN	17	3.97908118510504	1.03979081185105	Stable
TMG / DMSO	Q9H3N1	Q9H3N1	0.0562270316603038	0.0562270316603038	0.330664453429964	0.339867453281925	10	Q9H3N1	TMX1	Thioredoxin-related transmembrane protein 1	TMX1_HUMAN	16	3.9743042874808	1.03974304287481	Stable
TMG / DMSO	Q86WC4	Q86WC4	0.0562186241400687	0.0562186241400687	0.977416424515075	0.581832699834217	10	Q86WC4	OSTM1	Osteopetrosis-associated transmembrane protein 1	OSTM1_HUMAN	2	3.97369836350152	1.03973698363502	Stable
TMG / DMSO	P43378	P43378	0.0561714267064215	0.0561714267064215	0.266156160410691	0.308483091418995	10	P43378	PTPN9	Tyrosine-protein phosphatase non-receptor type 9	PTN9_HUMAN	23	3.97029694371362	1.03970296943714	Stable
TMG / DMSO	Q9Y679	Q9Y679	0.0560070740995685	0.0560070740995685	0.747635374138061	0.508337975905806	10	Q9Y679	AUP1	Ancient ubiquitous protein 1	AUP1_HUMAN	15	3.95845326534396	1.03958453265344	Stable
TMG / DMSO	Q9UEW8	Q9UEW8	0.0559529283587409	0.0559529283587409	0.165923069558501	0.252323859065708	10	Q9UEW8	STK39	STE20/SPS1-related proline-alanine-rich protein kinase	STK39_HUMAN	18	3.95455167721899	1.03954551677219	Stable
TMG / DMSO	O75494	O75494	0.0559128896842625	0.0559128896842625	0.754314598649445	0.511319056391556	10	O75494	SRSF10	Serine/arginine-rich splicing factor 10	SRS10_HUMAN	12	3.95166669835543	1.03951666698355	Stable
TMG / DMSO	Q8N8S7	Q8N8S7	0.055912062320908	0.055912062320908	0.30646394201198	0.328233411989331	10	Q8N8S7	ENAH	Protein enabled homolog	ENAH_HUMAN	33	3.95160708369497	1.03951607083695	Stable
TMG / DMSO	Q9H583	Q9H583	0.0558066786034483	0.0558066786034483	0.315255955058493	0.333152942588408	10	Q9H583	HEATR1	HEAT repeat-containing protein 1	HEAT1_HUMAN	105	3.94401406757936	1.03944014067579	Stable
TMG / DMSO	Q5RI15	Q5RI15	0.0557710774994791	0.0557710774994791	0.134059682402125	0.234971858879999	10	Q5RI15	COX20	Cytochrome c oxidase assembly protein COX20, mitochondrial	COX20_HUMAN	6	3.94144909307763	1.03941449093078	Stable
TMG / DMSO	O15460	O15460	0.0557681370237549	0.0557681370237549	0.429403294821475	0.385146961602244	10	O15460	P4HA2	Prolyl 4-hydroxylase subunit alpha-2	P4HA2_HUMAN	27	3.94123724165536	1.03941237241655	Stable
TMG / DMSO	Q9BVP2	Q9BVP2	0.0556193965630543	0.0556193965630543	0.933263194084494	0.568500544310684	10	Q9BVP2	GNL3	Guanine nucleotide-binding protein-like 3	GNL3_HUMAN	38	3.93052155321598	1.03930521553216	Stable
TMG / DMSO	Q9H4A4	Q9H4A4	0.0556131121506233	0.0556131121506233	0.00699817435897573	0.086916715042797	10	Q9H4A4	RNPEP	Aminopeptidase B	AMPB_HUMAN	49	3.93006883048488	1.03930068830485	Stable
TMG / DMSO	Q9BY77	Q9BY77	0.0555880971787291	0.0555880971787291	0.455184538884938	0.396965789815315	10	Q9BY77	POLDIP3	Polymerase delta-interacting protein 3	PDIP3_HUMAN	19	3.92826679669527	1.03928266796695	Stable
TMG / DMSO	Q9NPD3	Q9NPD3	0.0554965144495575	0.0554965144495575	0.226410918427327	0.287188510576976	10	Q9NPD3	EXOSC4	Exosome complex component RRP41	EXOS4_HUMAN	8	3.92166960744593	1.03921669607446	Stable
TMG / DMSO	P46977	P46977	0.0553270025624409	0.0553270025624409	0.101615241382559	0.216165944893025	10	P46977	STT3A	Dolichyl-diphosphooligosaccharide--protein glycosyltransferase subunit STT3A	STT3A_HUMAN	27	3.90945987291411	1.03909459872914	Stable
TMG / DMSO	Q9Y3L5	Q9Y3L5	0.0552959225277339	0.0552959225277339	0.776888403849072	0.519408959777287	10	Q9Y3L5	RAP2C	Ras-related protein Rap-2c	RAP2C_HUMAN	11	3.90722137153909	1.03907221371539	Stable
TMG / DMSO	Q9HDC9	Q9HDC9	0.0552639155931093	0.0552639155931093	0.322243305189858	0.336331666207874	10	Q9HDC9	APMAP	Adipocyte plasma membrane-associated protein	APMAP_HUMAN	34	3.9049161617368	1.03904916161737	Stable
TMG / DMSO	O00244	O00244	0.0552370340921222	0.0552370340921222	0.347064897625288	0.347186221951385	10	O00244	ATOX1	Copper transport protein ATOX1	ATOX1_HUMAN	11	3.90298013644699	1.03902980136447	Stable
TMG / DMSO	P26038	P26038	0.0552347912810494	0.0552347912810494	0.631980977325341	0.466990910999247	10	P26038	MSN	Moesin	MOES_HUMAN	62	3.9028186091896	1.0390281860919	Stable
TMG / DMSO	O15498	O15498	0.0551705679266277	0.0551705679266277	0.178778996026865	0.26149633846283	10	O15498	YKT6	Synaptobrevin homolog YKT6	YKT6_HUMAN	17	3.89819334963724	1.03898193349637	Stable
TMG / DMSO	O14907	O14907	0.0551543301842736	0.0551543301842736	0.902701759275056	0.560426660846661	10	O14907	TAX1BP3	Tax1-binding protein 3	TX1B3_HUMAN	5	3.89702396695222	1.03897023966952	Stable
TMG / DMSO	Q86VI3	Q86VI3	0.055073143632164	0.055073143632164	0.0722629018802711	0.192373358772037	10	Q86VI3	IQGAP3	Ras GTPase-activating-like protein IQGAP3	IQGA3_HUMAN	54	3.89117740646785	1.03891177406468	Stable
TMG / DMSO	Q32P28	Q32P28	0.054969578265123	0.054969578265123	0.0676753395970128	0.188401130502374	10	Q32P28	P3H1	Prolyl 3-hydroxylase 1	P3H1_HUMAN	33	3.88371973770711	1.03883719737707	Stable
TMG / DMSO	Q9BXR0	Q9BXR0	0.0549638494829004	0.0549638494829004	0.0317546087235278	0.140985775705345	10	Q9BXR0	QTRT1	Queuine tRNA-ribosyltransferase catalytic subunit 1	TGT_HUMAN	16	3.88330722778063	1.03883307227781	Stable
TMG / DMSO	P11310	P11310	0.0548349657323162	0.0548349657323162	0.255208987417873	0.303426337609866	10	P11310	ACADM	Medium-chain specific acyl-CoA dehydrogenase, mitochondrial	ACADM_HUMAN	35	3.87402718463439	1.03874027184634	Stable
TMG / DMSO	O94906	O94906	0.0547937055676001	0.0547937055676001	0.00679805900953495	0.0860120180194214	10	O94906	PRPF6	Pre-mRNA-processing factor 6	PRP6_HUMAN	56	3.87105649570565	1.03871056495706	Stable
TMG / DMSO	Q9H1Z4	Q9H1Z4	0.0547467130688951	0.0547467130688951	0.133980017622202	0.234971858879999	10	Q9H1Z4	WDR13	WD repeat-containing protein 13	WDR13_HUMAN	15	3.86767318817769	1.03867673188178	Stable
TMG / DMSO	Q9H0N5	Q9H0N5	0.0544484861276904	0.0544484861276904	0.974336444792327	0.580624709855492	10	Q9H0N5	PCBD2	Pterin-4-alpha-carbinolamine dehydratase 2	PHS2_HUMAN	7	3.84620438417618	1.03846204384176	Stable
TMG / DMSO	Q9Y4X5	Q9Y4X5	0.0544101648028134	0.0544101648028134	0.72569570174073	0.500491269250514	10	Q9Y4X5	ARIH1	E3 ubiquitin-protein ligase ARIH1	ARI1_HUMAN	26	3.8434460248761	1.03843446024876	Stable
TMG / DMSO	Q6UW68	Q6UW68	0.0543427693542186	0.0543427693542186	0.0400090058191997	0.155785231071612	10	Q6UW68	TMEM205	Transmembrane protein 205	TM205_HUMAN	7	3.83859509521767	1.03838595095218	Stable
TMG / DMSO	P62191	P62191	0.0541032947950097	0.0541032947950097	0.125474325827795	0.229927975686877	10	P62191	PSMC1	26S proteasome regulatory subunit 4	PRS4_HUMAN	42	3.82136024143847	1.03821360241438	Stable
TMG / DMSO	P84022	P84022	0.0540775913237404	0.0540775913237404	0.678083188366566	0.484195663052019	10	P84022	SMAD3	Mothers against decapentaplegic homolog 3	SMAD3_HUMAN	8	3.81951054659471	1.03819510546595	Stable
TMG / DMSO	Q6XZF7	Q6XZF7	0.0540552518918611	0.0540552518918611	0.00484595716402969	0.0780874566275996	10	Q6XZF7	DNMBP	Dynamin-binding protein	DNMBP_HUMAN	56	3.81790296435343	1.03817902964353	Stable
TMG / DMSO	P35606	P35606	0.0540045834272872	0.0540045834272872	0.0397102231596988	0.155633030963354	10	P35606	COPB2	Coatomer subunit beta'	COPB2_HUMAN	64	3.81425687060675	1.03814256870607	Stable
TMG / DMSO	P26440	P26440	0.0539862777974262	0.0539862777974262	0.15343945285638	0.246092174989065	10	P26440	IVD	Isovaleryl-CoA dehydrogenase, mitochondrial	IVD_HUMAN	25	3.81293963220899	1.03812939632209	Stable
TMG / DMSO	Q9Y3Z3	Q9Y3Z3	0.0539768590593177	0.0539768590593177	0.0903028580363597	0.208080697711625	10	Q9Y3Z3	SAMHD1	Deoxynucleoside triphosphate triphosphohydrolase SAMHD1	SAMH1_HUMAN	49	3.8122618841949	1.03812261884195	Stable
TMG / DMSO	P84085	P84085	0.0539467533892732	0.0539467533892732	0.487540565553836	0.410439759045126	10	P84085	ARF5	ADP-ribosylation factor 5	ARF5_HUMAN	9	3.81009558778072	1.03810095587781	Stable
TMG / DMSO	Q9UHR4	Q9UHR4	0.0539380031622623	0.0539380031622623	0.463299778591129	0.400532347467754	10	Q9UHR4	BAIAP2L1	Brain-specific angiogenesis inhibitor 1-associated protein 2-like protein 1	BI2L1_HUMAN	31	3.80946596119853	1.03809465961199	Stable
TMG / DMSO	P35555	P35555	0.0537936268309133	0.0537936268309133	0.802397414004757	0.526931867989589	10	P35555	FBN1	Fibrillin-1	FBN1_HUMAN	33	3.79907784762037	1.0379907784762	Stable
TMG / DMSO	Q0VDF9	Q0VDF9	0.0536869587875043	0.0536869587875043	0.459186729606815	0.398739515778666	10	Q0VDF9	HSPA14	Heat shock 70 kDa protein 14	HSP7E_HUMAN	30	3.7914035748718	1.03791403574872	Stable
TMG / DMSO	Q9H098	Q9H098	0.053646695074664	0.053646695074664	0.177783239101735	0.260626098059471	10	Q9H098	FAM107B	Protein FAM107B	F107B_HUMAN	10	3.78850693432382	1.03788506934324	Stable
TMG / DMSO	Q9NYL2	Q9NYL2	0.0536187249593872	0.0536187249593872	0.297320932950197	0.324154174089958	10	Q9NYL2	MAP3K20	Mitogen-activated protein kinase kinase kinase 20	M3K20_HUMAN	29	3.78649476385073	1.03786494763851	Stable
TMG / DMSO	P53680	P53680	0.0532390239174381	0.0532390239174381	0.790614660256471	0.523553858117221	10	P53680	AP2S1	AP-2 complex subunit sigma	AP2S1_HUMAN	7	3.75918292476416	1.03759182924764	Stable
TMG / DMSO	Q01518	Q01518	0.0531970817491316	0.0531970817491316	0.50038294863395	0.416345944173357	10	Q01518	CAP1	Adenylyl cyclase-associated protein 1	CAP1_HUMAN	55	3.75616647171508	1.03756166471715	Stable
TMG / DMSO	Q71RC2	Q71RC2	0.0531023240030759	0.0531023240030759	0.330616644839919	0.339867453281925	10	Q71RC2	LARP4	La-related protein 4	LARP4_HUMAN	26	3.74935188004852	1.03749351880049	Stable
TMG / DMSO	P25490	P25490	0.0530723086183172	0.0530723086183172	0.97754419370438	0.581832699834217	10	P25490	YY1	Transcriptional repressor protein YY1	TYY1_HUMAN	13	3.74719338900724	1.03747193389007	Stable
TMG / DMSO	Q567U6	Q567U6	0.053054344707392	0.053054344707392	0.263040209567497	0.306882624265801	10	Q567U6	CCDC93	Coiled-coil domain-containing protein 93	CCD93_HUMAN	30	3.7459015749475	1.03745901574947	Stable
TMG / DMSO	Q15404	Q15404	0.0529903146303677	0.0529903146303677	0.367323902121455	0.357113864764491	10	Q15404	RSU1	Ras suppressor protein 1	RSU1_HUMAN	19	3.74129719878333	1.03741297198783	Stable
TMG / DMSO	Q13895	Q13895	0.0529314628332349	0.0529314628332349	0.250761680866444	0.300793352922935	10	Q13895	BYSL	Bystin	BYST_HUMAN	25	3.73706537079626	1.03737065370796	Stable
TMG / DMSO	P20936	P20936	0.052844464240143	0.052844464240143	0.139318244051519	0.237671683246644	10	P20936	RASA1	Ras GTPase-activating protein 1	RASA1_HUMAN	41	3.73080992084145	1.03730809920841	Stable
TMG / DMSO	P07814	P07814	0.0528299816630223	0.0528299816630223	0.133012806931408	0.234870867772042	10	P07814	EPRS1	Bifunctional glutamate/proline--tRNA ligase	SYEP_HUMAN	139	3.72976861836829	1.03729768618368	Stable
TMG / DMSO	P29353	P29353	0.0527633337029935	0.0527633337029935	0.412988771324231	0.377761965681401	10	P29353	SHC1	SHC-transforming protein 1	SHC1_HUMAN	26	3.72497674095063	1.03724976740951	Stable
TMG / DMSO	O75131	O75131	0.0527109229916723	0.0527109229916723	0.175183746466264	0.258754092497187	10	O75131	CPNE3	Copine-3	CPNE3_HUMAN	31	3.72120865350731	1.03721208653507	Stable
TMG / DMSO	Q8N9T8	Q8N9T8	0.0526356331680057	0.0526356331680057	0.0077652384466168	0.0891138251149761	10	Q8N9T8	KRI1	Protein KRI1 homolog	KRI1_HUMAN	16	3.71579590339421	1.03715795903394	Stable
TMG / DMSO	P33993	P33993	0.052589089332582	0.052589089332582	0.221238202361083	0.284587618590397	10	P33993	MCM7	DNA replication licensing factor MCM7	MCM7_HUMAN	58	3.71244990654085	1.03712449906541	Stable
TMG / DMSO	Q96SI9	Q96SI9	0.0525323437588457	0.0525323437588457	0.172358914369645	0.257162893824188	10	Q96SI9	STRBP	Spermatid perinuclear RNA-binding protein	STRBP_HUMAN	32	3.70837066140142	1.03708370661401	Stable
TMG / DMSO	O00151	O00151	0.0525285299728838	0.0525285299728838	0.417319627701271	0.379853533244294	10	O00151	PDLIM1	PDZ and LIM domain protein 1	PDLI1_HUMAN	29	3.70809650713169	1.03708096507132	Stable
TMG / DMSO	P04843	P04843	0.0524332471404048	0.0524332471404048	0.0329965366713417	0.143845771459994	10	P04843	RPN1	Dolichyl-diphosphooligosaccharide--protein glycosyltransferase subunit 1	RPN1_HUMAN	58	3.70124732930961	1.0370124732931	Stable
TMG / DMSO	Q14141	Q14141	0.0523815053672445	0.0523815053672445	0.269313417320621	0.31014347599557	10	Q14141	SEPTIN6	Septin-6	SEPT6_HUMAN	13	3.69752818559208	1.03697528185592	Stable
TMG / DMSO	P13995	P13995	0.0523487899982556	0.0523487899982556	0.192179706869292	0.269449802292853	10	P13995	MTHFD2	Bifunctional methylenetetrahydrofolate dehydrogenase/cyclohydrolase, mitochondrial	MTDC_HUMAN	30	3.69517670843522	1.03695176708435	Stable
TMG / DMSO	Q5VZE5	Q5VZE5	0.0522179133558247	0.0522179133558247	0.307580175888398	0.328667047675218	10	Q5VZE5	NAA35	N-alpha-acetyltransferase 35, NatC auxiliary subunit	NAA35_HUMAN	21	3.68577024301693	1.03685770243017	Stable
TMG / DMSO	Q15365	Q15365	0.0522160103851604	0.0522160103851604	0.351297784703557	0.349035090466821	10	Q15365	PCBP1	Poly(rC)-binding protein 1	PCBP1_HUMAN	17	3.68563347755828	1.03685633477558	Stable
TMG / DMSO	Q5JRX3	Q5JRX3	0.0521397905312125	0.0521397905312125	0.195532000050424	0.27153586068418	10	Q5JRX3	PITRM1	Presequence protease, mitochondrial	PREP_HUMAN	56	3.6801557467431	1.03680155746743	Stable
TMG / DMSO	P08962	P08962	0.0518978896914457	0.0518978896914457	0.705454887335117	0.493490302582333	10	P08962	CD63	CD63 antigen	CD63_HUMAN	7	3.66277285326631	1.03662772853266	Stable
TMG / DMSO	Q9UNQ2	Q9UNQ2	0.0518611182450152	0.0518611182450152	0.116898484402058	0.225422989290782	10	Q9UNQ2	DIMT1	Probable dimethyladenosine transferase	DIM1_HUMAN	17	3.66013072765197	1.03660130727652	Stable
TMG / DMSO	P62318	P62318	0.0518305044116392	0.0518305044116392	0.300045871939405	0.325431177094271	10	P62318	SNRPD3	Small nuclear ribonucleoprotein Sm D3	SMD3_HUMAN	7	3.65793109418115	1.03657931094181	Stable
TMG / DMSO	O14672	O14672	0.0517784318822698	0.0517784318822698	0.58802033075502	0.448811254735118	10	O14672	ADAM10	Disintegrin and metalloproteinase domain-containing protein 10	ADA10_HUMAN	33	3.65418973991236	1.03654189739912	Stable
TMG / DMSO	Q9NZL9	Q9NZL9	0.0516562410260919	0.0516562410260919	0.200796508870673	0.274169722507028	10	Q9NZL9	MAT2B	Methionine adenosyltransferase 2 subunit beta	MAT2B_HUMAN	25	3.64541099077773	1.03645410990778	Stable
TMG / DMSO	Q96CN7	Q96CN7	0.0513621346289576	0.0513621346289576	0.106127629476767	0.219403374203515	10	Q96CN7	ISOC1	Isochorismatase domain-containing protein 1	ISOC1_HUMAN	19	3.62428409239755	1.03624284092398	Stable
TMG / DMSO	Q9UKV3	Q9UKV3	0.051251333425324	0.051251333425324	0.385326737867813	0.364513655458731	10	Q9UKV3	ACIN1	Apoptotic chromatin condensation inducer in the nucleus	ACINU_HUMAN	60	3.61632589320573	1.03616325893206	Stable
TMG / DMSO	O60502	O60502	0.0509104418652712	0.0509104418652712	0.44453362661611	0.392155951534694	10	O60502	OGA	Protein O-GlcNAcase	OGA_HUMAN	47	3.59184548866165	1.03591845488662	Stable
TMG / DMSO	P27694	P27694	0.0508374109491179	0.0508374109491179	0.34165108871174	0.344345803181243	10	P27694	RPA1	Replication protein A 70 kDa DNA-binding subunit	RFA1_HUMAN	45	3.58660168058997	1.0358660168059	Stable
TMG / DMSO	Q8NBS9	Q8NBS9	0.0506773973985288	0.0506773973985288	0.266307937045762	0.308513449166757	10	Q8NBS9	TXNDC5	Thioredoxin domain-containing protein 5	TXND5_HUMAN	34	3.57511322302466	1.03575113223025	Stable
TMG / DMSO	Q16698	Q16698	0.050612597288414	0.050612597288414	0.232620154356663	0.290763110037333	10	Q16698	DECR1	2,4-dienoyl-CoA reductase, mitochondrial	DECR_HUMAN	27	3.57046114630497	1.03570461146305	Stable
TMG / DMSO	Q8WXX5	Q8WXX5	0.0505651029833065	0.0505651029833065	0.721085970782243	0.498808384264151	10	Q8WXX5	DNAJC9	DnaJ homolog subfamily C member 9	DNJC9_HUMAN	23	3.56705160653732	1.03567051606537	Stable
TMG / DMSO	Q9H9J2	Q9H9J2	0.0505464876952846	0.0505464876952846	0.636357588007046	0.468792819406248	10	Q9H9J2	MRPL44	39S ribosomal protein L44, mitochondrial	RM44_HUMAN	18	3.56571527557168	1.03565715275572	Stable
TMG / DMSO	Q9Y6G9	Q9Y6G9	0.0504929591135728	0.0504929591135728	0.0791560453968929	0.198417820461545	10	Q9Y6G9	DYNC1LI1	Cytoplasmic dynein 1 light intermediate chain 1	DC1L1_HUMAN	40	3.56187272891291	1.03561872728913	Stable
TMG / DMSO	Q8N465	Q8N465	0.05044339830115	0.05044339830115	0.181533883532189	0.263221943439299	10	Q8N465	D2HGDH	D-2-hydroxyglutarate dehydrogenase, mitochondrial	D2HDH_HUMAN	16	3.55831513548956	1.0355831513549	Stable
TMG / DMSO	P85037	P85037	0.0504125255947305	0.0504125255947305	0.629880873101227	0.466211039933192	10	P85037	FOXK1	Forkhead box protein K1	FOXK1_HUMAN	27	3.55609908070187	1.03556099080702	Stable
TMG / DMSO	P60228	P60228	0.0503514368154521	0.0503514368154521	0.135572182521844	0.235791341443021	10	P60228	EIF3E	Eukaryotic translation initiation factor 3 subunit E	EIF3E_HUMAN	35	3.55171424428995	1.0355171424429	Stable
TMG / DMSO	Q9BRJ6	Q9BRJ6	0.050335423687436	0.050335423687436	0.493738922497011	0.413005194346776	10	Q9BRJ6	C7orf50	Uncharacterized protein C7orf50	CG050_HUMAN	8	3.5505648831242	1.03550564883124	Stable
TMG / DMSO	Q13501	Q13501	0.0502531193648195	0.0502531193648195	0.316400803293879	0.333765953465891	10	Q13501	SQSTM1	Sequestosome-1	SQSTM_HUMAN	27	3.54465759450275	1.03544657594503	Stable
TMG / DMSO	Q8IXK2	Q8IXK2	0.0501425653722696	0.0501425653722696	0.945667958810617	0.57229035712752	10	Q8IXK2	GALNT12	Polypeptide N-acetylgalactosaminyltransferase 12	GLT12_HUMAN	2	3.53672325190946	1.03536723251909	Stable
TMG / DMSO	Q15029	Q15029	0.0501233829218412	0.0501233829218412	0.0733838171165901	0.193054203198401	10	Q15029	EFTUD2	116 kDa U5 small nuclear ribonucleoprotein component	U5S1_HUMAN	73	3.53534660972155	1.03535346609722	Stable
TMG / DMSO	Q9Y5L0	Q9Y5L0	0.0500863305515864	0.0500863305515864	0.867122307244467	0.548596887199781	10	Q9Y5L0	TNPO3	Transportin-3	TNPO3_HUMAN	40	3.53268757186096	1.03532687571861	Stable
TMG / DMSO	P15880	P15880	0.0500300330764249	0.0500300330764249	0.0108561337584459	0.0963071184834361	10	P15880	RPS2	40S ribosomal protein S2	RS2_HUMAN	25	3.52864755299376	1.03528647552994	Stable
TMG / DMSO	Q96QK1	Q96QK1	0.0500277174948154	0.0500277174948154	0.281988971525852	0.316459620477566	10	Q96QK1	VPS35	Vacuolar protein sorting-associated protein 35	VPS35_HUMAN	48	3.52848138562425	1.03528481385624	Stable
TMG / DMSO	Q9Y295	Q9Y295	0.0499575036560178	0.0499575036560178	0.392893418268049	0.367922010542144	10	Q9Y295	DRG1	Developmentally-regulated GTP-binding protein 1	DRG1_HUMAN	28	3.52344292981006	1.0352344292981	Stable
TMG / DMSO	Q9Y4W6	Q9Y4W6	0.0498134649936422	0.0498134649936422	0.793104823390428	0.524435987856322	10	Q9Y4W6	AFG3L2	AFG3-like protein 2	AFG32_HUMAN	49	3.5131076659668	1.03513107665967	Stable
TMG / DMSO	Q9Y6W5	Q9Y6W5	0.0497746263654863	0.0497746263654863	0.557906110788572	0.438510995885034	10	Q9Y6W5	WASF2	Wiskott-Aldrich syndrome protein family member 2	WASF2_HUMAN	16	3.51032103894631	1.03510321038946	Stable
TMG / DMSO	Q6P2Q9	Q6P2Q9	0.0497355362877099	0.0497355362877099	0.0999054241251086	0.215720514892148	10	Q6P2Q9	PRPF8	Pre-mRNA-processing-splicing factor 8	PRP8_HUMAN	152	3.50751644645151	1.03507516446452	Stable
TMG / DMSO	Q8NFV4	Q8NFV4	0.0496303152920574	0.0496303152920574	0.677023901445384	0.483846529264217	10	Q8NFV4	ABHD11	Protein ABHD11	ABHDB_HUMAN	16	3.49996754216273	1.03499967542163	Stable
TMG / DMSO	Q01968	Q01968	0.0495999392517233	0.0495999392517233	0.585187988885542	0.447728722006285	10	Q01968	OCRL	Inositol polyphosphate 5-phosphatase OCRL	OCRL_HUMAN	37	3.49778836638264	1.03497788366383	Stable
TMG / DMSO	Q96GM8	Q96GM8	0.0495208339154872	0.0495208339154872	0.210632580730549	0.278253317012513	10	Q96GM8	TOE1	Target of EGR1 protein 1	TOE1_HUMAN	17	3.49211356841015	1.0349211356841	Stable
TMG / DMSO	Q00688	Q00688	0.049495497645136	0.049495497645136	0.699170303913597	0.491986434860891	10	Q00688	FKBP3	Peptidyl-prolyl cis-trans isomerase FKBP3	FKBP3_HUMAN	21	3.49029608025775	1.03490296080258	Stable
TMG / DMSO	P69905	P69905	0.0494578798191228	0.0494578798191228	0.789377604110414	0.523121355621089	10	P69905	HBA1	Hemoglobin subunit alpha	HBA_HUMAN	24	3.4876	1.03487597638046	Stable
TMG / DMSO	P00533	P00533	0.0494020873752399	0.0494020873752399	0.074084852433202	0.193249788918396	10	P00533	EGFR	Epidermal growth factor receptor	EGFR_HUMAN	52	3.48359560422886	1.03483595604229	Stable
TMG / DMSO	Q9NSE4	Q9NSE4	0.0492763763085726	0.0492763763085726	0.228115935696947	0.288550350957282	10	Q9NSE4	IARS2	Isoleucine--tRNA ligase, mitochondrial	SYIM_HUMAN	53	3.47457882240427	1.03474578822404	Stable
TMG / DMSO	Q14197	Q14197	0.0492204724152773	0.0492204724152773	0.476452580470889	0.405903381056295	10	Q14197	MRPL58	Peptidyl-tRNA hydrolase ICT1, mitochondrial	ICT1_HUMAN	12	3.47056929885661	1.03470569298857	Stable
TMG / DMSO	Q96C86	Q96C86	0.049120983175411	0.049120983175411	0.00585144918019153	0.0826345499249583	10	Q96C86	DCPS	m7GpppX diphosphatase	DCPS_HUMAN	21	3.46343414343107	1.03463434143431	Stable
TMG / DMSO	Q6IBS0	Q6IBS0	0.0490982905769331	0.0490982905769331	0.16671352332366	0.252441116615943	10	Q6IBS0	TWF2	Twinfilin-2	TWF2_HUMAN	30	3.46180674773298	1.03461806747733	Stable
TMG / DMSO	Q9Y296	Q9Y296	0.0490167690951182	0.0490167690951182	0.379076859205192	0.361812293929395	10	Q9Y296	TRAPPC4	Trafficking protein particle complex subunit 4	TPPC4_HUMAN	12	3.45596066019183	1.03455960660192	Stable
TMG / DMSO	O43169	O43169	0.0489980650385053	0.0489980650385053	0.855921026248171	0.545546554432258	10	O43169	CYB5B	Cytochrome b5 type B	CYB5B_HUMAN	9	3.45461939710661	1.03454619397107	Stable
TMG / DMSO	O96008	O96008	0.0489603025840952	0.0489603025840952	0.143961499272592	0.240182996233301	10	O96008	TOMM40	Mitochondrial import receptor subunit TOM40 homolog	TOM40_HUMAN	19	3.45191151421425	1.03451911514214	Stable
TMG / DMSO	Q9NZU5	Q9NZU5	0.0488182606529077	0.0488182606529077	0.599923010453248	0.454219406507762	10	Q9NZU5	LMCD1	LIM and cysteine-rich domains protein 1	LMCD1_HUMAN	27	3.44172655791872	1.03441726557919	Stable
TMG / DMSO	Q96A26	Q96A26	0.048725722393079	0.048725722393079	0.059281956752613	0.179606303790772	10	Q96A26	FAM162A	Protein FAM162A	F162A_HUMAN	10	3.43509174591217	1.03435091745912	Stable
TMG / DMSO	Q9NYB9	Q9NYB9	0.0487252032023311	0.0487252032023311	0.255034636015101	0.303338942322429	10	Q9NYB9	ABI2	Abl interactor 2	ABI2_HUMAN	15	3.43505452215285	1.03435054522153	Stable
TMG / DMSO	O15031	O15031	0.0487233152467984	0.0487233152467984	0.282537008293013	0.316525631637014	10	O15031	PLXNB2	Plexin-B2	PLXB2_HUMAN	62	3.43491916391694	1.03434919163917	Stable
TMG / DMSO	P56589	P56589	0.0487178929328919	0.0487178929328919	0.560584162016676	0.439295860191784	10	P56589	PEX3	Peroxisomal biogenesis factor 3	PEX3_HUMAN	13	3.4345304084761	1.03434530408476	Stable
TMG / DMSO	P02649	P02649	0.0485249093756698	0.0485249093756698	0.943458203411943	0.571758290694696	10	P02649	APOE	Apolipoprotein E	APOE_HUMAN	26	3.42069530954732	1.03420695309547	Stable
TMG / DMSO	P28074	P28074	0.0484474955691748	0.0484474955691748	0.273659333253502	0.312405679298137	10	P28074	PSMB5	Proteasome subunit beta type-5	PSB5_HUMAN	19	3.41514599062094	1.03415145990621	Stable
TMG / DMSO	O00232	O00232	0.0483270159288598	0.0483270159288598	0.195290847436797	0.271479497444637	10	O00232	PSMD12	26S proteasome non-ATPase regulatory subunit 12	PSD12_HUMAN	40	3.40651013965478	1.03406510139655	Stable
TMG / DMSO	Q2TAY7	Q2TAY7	0.0483114311699467	0.0483114311699467	0.200235266771512	0.273963012257771	10	Q2TAY7	SMU1	WD40 repeat-containing protein SMU1	SMU1_HUMAN	24	3.40539309358445	1.03405393093584	Stable
TMG / DMSO	Q14165	Q14165	0.0482038714077428	0.0482038714077428	0.180432359865065	0.262447068894641	10	Q14165	MLEC	Malectin	MLEC_HUMAN	16	3.39768401815395	1.03397684018154	Stable
TMG / DMSO	P49406	P49406	0.0481391776931244	0.0481391776931244	0.726314079429127	0.500655656374045	10	P49406	MRPL19	39S ribosomal protein L19, mitochondrial	RM19_HUMAN	16	3.39305	1.03393047535671	Stable
TMG / DMSO	Q15293	Q15293	0.0480357020919959	0.0480357020919959	0.197195270961207	0.272477065634308	10	Q15293	RCN1	Reticulocalbin-1	RCN1_HUMAN	32	3.38563205715481	1.03385632057155	Stable
TMG / DMSO	P14625	P14625	0.0480073525538216	0.0480073525538216	0.019538401237496	0.114119438684249	10	P14625	HSP90B1	Endoplasmin	ENPL_HUMAN	91	3.38360050783719	1.03383600507837	Stable
TMG / DMSO	P43243	P43243	0.0479578792726451	0.0479578792726451	0.448199221248175	0.393687620824795	10	P43243	MATR3	Matrin-3	MATR3_HUMAN	62	3.38005531076142	1.03380055310761	Stable
TMG / DMSO	O94925	O94925	0.0479492033678548	0.0479492033678548	0.0729311660689148	0.192858854976084	10	O94925	GLS	Glutaminase kidney isoform, mitochondrial	GLSK_HUMAN	45	3.37943361816888	1.03379433618169	Stable
TMG / DMSO	O14618	O14618	0.0477269224660906	0.0477269224660906	0.817145850450059	0.531971587090959	10	O14618	CCS	Copper chaperone for superoxide dismutase	CCS_HUMAN	10	3.36350682635147	1.03363506826351	Stable
TMG / DMSO	Q9H479	Q9H479	0.0476854549465377	0.0476854549465377	0.79038739653112	0.523502210451527	10	Q9H479	FN3K	Fructosamine-3-kinase	FN3K_HUMAN	12	3.36053588202869	1.03360535882029	Stable
TMG / DMSO	Q15738	Q15738	0.0475109646594404	0.0475109646594404	0.225415531396478	0.286459619113056	10	Q15738	NSDHL	Sterol-4-alpha-carboxylate 3-dehydrogenase, decarboxylating	NSDHL_HUMAN	29	3.34803544469091	1.03348035444691	Stable
TMG / DMSO	A0AVT1	A0AVT1	0.0475003004747473	0.0475003004747473	0.731845416871852	0.50280874748503	10	A0AVT1	UBA6	Ubiquitin-like modifier-activating enzyme 6	UBA6_HUMAN	60	3.34727151438474	1.03347271514385	Stable
TMG / DMSO	Q96KP1	Q96KP1	0.0474149789542801	0.0474149789542801	0.0071888915518059	0.086916715042797	10	Q96KP1	EXOC2	Exocyst complex component 2	EXOC2_HUMAN	43	3.34115969909836	1.03341159699098	Stable
TMG / DMSO	O75153	O75153	0.0473321901666601	0.0473321901666601	0.737083747392029	0.504319033774846	10	O75153	CLUH	Clustered mitochondria protein homolog	CLU_HUMAN	59	3.33522965594484	1.03335229655945	Stable
TMG / DMSO	P28161	P28161	0.0473202394508439	0.0473202394508439	0.470898517009112	0.403697636156232	10	P28161	GSTM2	Glutathione S-transferase Mu 2	GSTM2_HUMAN	13	3.33437367126783	1.03334373671268	Stable
TMG / DMSO	P45877	P45877	0.0472251910338301	0.0472251910338301	0.364603160245778	0.355502854463307	10	P45877	PPIC	Peptidyl-prolyl cis-trans isomerase C	PPIC_HUMAN	3	3.3275659642835	1.03327565964283	Stable
TMG / DMSO	P14406	P14406	0.0472001744931631	0.0472001744931631	0.944205293465822	0.571846309781712	10	P14406	COX7A2	Cytochrome c oxidase subunit 7A2, mitochondrial	CX7A2_HUMAN	3	3.32577426487954	1.0332577426488	Stable
TMG / DMSO	O60869	O60869	0.0471981574767799	0.0471981574767799	0.512019886391828	0.421210397447455	10	O60869	EDF1	Endothelial differentiation-related factor 1	EDF1_HUMAN	13	3.32562980632947	1.03325629806329	Stable
TMG / DMSO	P08559	P08559	0.0471854158679828	0.0471854158679828	0.478152169740037	0.406122187372026	10	P08559	PDHA1	Pyruvate dehydrogenase E1 component subunit alpha, somatic form, mitochondrial	ODPA_HUMAN	33	3.32471725800656	1.03324717258007	Stable
TMG / DMSO	Q13232	Q13232	0.0471044079783669	0.0471044079783669	0.722358659000268	0.499219953193063	10	Q13232	NME3	Nucleoside diphosphate kinase 3	NDK3_HUMAN	10	3.31891569768734	1.03318915697687	Stable
TMG / DMSO	P10398	P10398	0.0470552550057153	0.0470552550057153	0.921934966760195	0.566391885661471	10	P10398	ARAF	Serine/threonine-protein kinase A-Raf	ARAF_HUMAN	29	3.31539565694206	1.03315395656942	Stable
TMG / DMSO	P05141	P05141	0.0470346133277989	0.0470346133277989	0.657791777432639	0.477429299697127	10	P05141	SLC25A5	ADP/ATP translocase 2	ADT2_HUMAN	39	3.31391745967635	1.03313917459676	Stable
TMG / DMSO	Q9UQE7	Q9UQE7	0.0468846411109396	0.0468846411109396	0.134337028243875	0.235198493861677	10	Q9UQE7	SMC3	Structural maintenance of chromosomes protein 3	SMC3_HUMAN	94	3.30317824488122	1.03303178244881	Stable
TMG / DMSO	Q14019	Q14019	0.0468793518401565	0.0468793518401565	0.960245606751877	0.576358133315304	10	Q14019	COTL1	Coactosin-like protein	COTL1_HUMAN	21	3.30279951100789	1.03302799511008	Stable
TMG / DMSO	Q8NEF9	Q8NEF9	0.0468294705004577	0.0468294705004577	0.121043482507819	0.227348607794891	10	Q8NEF9	SRFBP1	Serum response factor-binding protein 1	SRFB1_HUMAN	10	3.29922786709944	1.03299227867099	Stable
TMG / DMSO	Q9BUQ8	Q9BUQ8	0.0465757010067993	0.0465757010067993	0.161002051488707	0.250216569815567	10	Q9BUQ8	DDX23	Probable ATP-dependent RNA helicase DDX23	DDX23_HUMAN	37	3.28105917128343	1.03281059171283	Stable
TMG / DMSO	P22102	P22102	0.0465232676037981	0.0465232676037981	0.254164627809817	0.302602635588176	10	P22102	GART	Trifunctional purine biosynthetic protein adenosine-3	PUR2_HUMAN	61	3.27730558591908	1.03277305585919	Stable
TMG / DMSO	P45974	P45974	0.0464824940559151	0.0464824940559151	0.0247695063994733	0.126075696631309	10	P45974	USP5	Ubiquitin carboxyl-terminal hydrolase 5	UBP5_HUMAN	59	3.27438679675005	1.0327438679675	Stable
TMG / DMSO	Q9Y3D3	Q9Y3D3	0.0463921733584216	0.0463921733584216	0.42891717654954	0.385146961602244	10	Q9Y3D3	MRPS16	28S ribosomal protein S16, mitochondrial	RT16_HUMAN	5	3.26792145071086	1.03267921450711	Stable
TMG / DMSO	Q96S97	Q96S97	0.0463314179990154	0.0463314179990154	0.492439726544368	0.412350474960817	10	Q96S97	MYADM	Myeloid-associated differentiation marker	MYADM_HUMAN	4	3.26357268163728	1.03263572681637	Stable
TMG / DMSO	Q9HC21	Q9HC21	0.0462377352406984	0.0462377352406984	0.116896035920374	0.225422989290782	10	Q9HC21	SLC25A19	Mitochondrial thiamine pyrophosphate carrier	TPC_HUMAN	9	3.25686738220847	1.03256867382208	Stable
TMG / DMSO	P12277	P12277	0.0461529538767737	0.0461529538767737	0.0814538459119074	0.201160806780981	10	P12277	CKB	Creatine kinase B-type	KCRB_HUMAN	33	3.25079957121448	1.03250799571214	Stable
TMG / DMSO	P46937	P46937	0.0460971062507531	0.0460971062507531	0.133345150692965	0.23494684720353	10	P46937	YAP1	Transcriptional coactivator YAP1	YAP1_HUMAN	22	3.24680274564149	1.03246802745641	Stable
TMG / DMSO	Q9NXV6	Q9NXV6	0.0460391261753375	0.0460391261753375	0.655125495097835	0.476225675561668	10	Q9NXV6	CDKN2AIP	CDKN2A-interacting protein	CARF_HUMAN	29	3.24265347157349	1.03242653471573	Stable
TMG / DMSO	P28331	P28331	0.0460108643644192	0.0460108643644192	0.902665192072645	0.560426660846661	10	P28331	NDUFS1	NADH-ubiquinone oxidoreductase 75 kDa subunit, mitochondrial	NDUS1_HUMAN	50	3.24063100966081	1.03240631009661	Stable
TMG / DMSO	Q9Y5X2	Q9Y5X2	0.0459474318820877	0.0459474318820877	0.432066030627002	0.386223205235418	10	Q9Y5X2	SNX8	Sorting nexin-8	SNX8_HUMAN	23	3.23609182060856	1.03236091820609	Stable
TMG / DMSO	O14980	O14980	0.0458913746529963	0.0458913746529963	0.117159726866597	0.225547557136172	10	O14980	XPO1	Exportin-1	XPO1_HUMAN	64	3.23208056621658	1.03232080566217	Stable
TMG / DMSO	Q14137	Q14137	0.0458618426280662	0.0458618426280662	0.528743915565288	0.42730247467459	10	Q14137	BOP1	Ribosome biogenesis protein BOP1	BOP1_HUMAN	36	3.22996742304518	1.03229967423045	Stable
TMG / DMSO	O75436	O75436	0.0458359177109782	0.0458359177109782	0.853560046785851	0.544887228508455	10	O75436	VPS26A	Vacuolar protein sorting-associated protein 26A	VP26A_HUMAN	23	3.22811241957937	1.03228112419579	Stable
TMG / DMSO	Q14684	Q14684	0.0458245603649173	0.0458245603649173	0.42411531380052	0.383047249335524	10	Q14684	RRP1B	Ribosomal RNA processing protein 1 homolog B	RRP1B_HUMAN	33	3.22729977882854	1.03227299778829	Stable
TMG / DMSO	P17152	P17152	0.0457792591463986	0.0457792591463986	0.562418435028597	0.440036216001723	10	P17152	TMEM11	Transmembrane protein 11, mitochondrial	TMM11_HUMAN	5	3.22405844998677	1.03224058449987	Stable
TMG / DMSO	Q2NL82	Q2NL82	0.0457208033830901	0.0457208033830901	0.800057351768782	0.526183387515066	10	Q2NL82	TSR1	Pre-rRNA-processing protein TSR1 homolog	TSR1_HUMAN	32	3.21987605612379	1.03219876056124	Stable
TMG / DMSO	Q8TEQ6	Q8TEQ6	0.0457192434550117	0.0457192434550117	0.535159418432431	0.430072009255878	10	Q8TEQ6	GEMIN5	Gem-associated protein 5	GEMI5_HUMAN	71	3.21976444868681	1.03219764448687	Stable
TMG / DMSO	P63096	P63096	0.0457165513231058	0.0457165513231058	0.713708317913656	0.496220163270538	10	P63096	GNAI1	Guanine nucleotide-binding protein G(i) subunit alpha-1	GNAI1_HUMAN	9	3.21957183628152	1.03219571836282	Stable
TMG / DMSO	Q63ZY3	Q63ZY3	0.0456002174808184	0.0456002174808184	0.198037459737016	0.272942350006389	10	Q63ZY3	KANK2	KN motif and ankyrin repeat domain-containing protein 2	KANK2_HUMAN	30	3.21124890945006	1.0321124890945	Stable
TMG / DMSO	P46013	P46013	0.0455779478253215	0.0455779478253215	0.0589784840192218	0.179540940385803	10	P46013	MKI67	Proliferation marker protein Ki-67	KI67_HUMAN	157	3.20965573753795	1.03209655737538	Stable
TMG / DMSO	O14979	O14979	0.0455347434429012	0.0455347434429012	0.886428000140231	0.555490864599322	10	O14979	HNRNPDL	Heterogeneous nuclear ribonucleoprotein D-like	HNRDL_HUMAN	27	3.20656496468452	1.03206564964685	Stable
TMG / DMSO	Q9BZ67	Q9BZ67	0.0454154997395408	0.0454154997395408	0.315767372755089	0.333529503372543	10	Q9BZ67	FRMD8	FERM domain-containing protein 8	FRMD8_HUMAN	16	3.19803493991433	1.03198034939914	Stable
TMG / DMSO	P35749	P35749	0.0454025575083699	0.0454025575083699	0.0736574723780514	0.193054203198401	10	P35749	MYH11	Myosin-11	MYH11_HUMAN	167	3.19710916780316	1.03197109167803	Stable
TMG / DMSO	P34896	P34896	0.0453961770158102	0.0453961770158102	0.651300605373629	0.474850724531681	10	P34896	SHMT1	Serine hydroxymethyltransferase, cytosolic	GLYC_HUMAN	34	3.19665276716925	1.03196652767169	Stable
TMG / DMSO	Q14997	Q14997	0.0453708600290208	0.0453708600290208	0.419440153348015	0.380825831956181	10	Q14997	PSME4	Proteasome activator complex subunit 4	PSME4_HUMAN	64	3.19484184712227	1.03194841847122	Stable
TMG / DMSO	O75521	O75521	0.0453663752224512	0.0453663752224512	0.492783140928074	0.412428891736073	10	O75521	ECI2	Enoyl-CoA delta isomerase 2	ECI2_HUMAN	24	3.19452105293347	1.03194521052933	Stable
TMG / DMSO	P10809	P10809	0.0452886276116551	0.0452886276116551	0.441919706513054	0.391026467772103	10	P10809	HSPD1	60 kDa heat shock protein, mitochondrial	CH60_HUMAN	83	3.18895999460147	1.03188959994601	Stable
TMG / DMSO	P11388	P11388	0.0450610420617982	0.0450610420617982	0.244061748331166	0.297342138104555	10	P11388	TOP2A	DNA topoisomerase 2-alpha	TOP2A_HUMAN	90	3.17268319090933	1.03172683190909	Stable
TMG / DMSO	P05198	P05198	0.0448013910758538	0.0448013910758538	0.0741390480092517	0.193249788918396	10	P05198	EIF2S1	Eukaryotic translation initiation factor 2 subunit 1	IF2A_HUMAN	37	3.15411621894695	1.03154116218947	Stable
TMG / DMSO	Q8NFH3	Q8NFH3	0.0447743598254272	0.0447743598254272	0.660196792075767	0.478062578373593	10	Q8NFH3	NUP43	Nucleoporin Nup43	NUP43_HUMAN	16	3.15218347602713	1.03152183476027	Stable
TMG / DMSO	P07947	P07947	0.044739067370983	0.044739067370983	0.651824722751729	0.475084146823496	10	P07947	YES1	Tyrosine-protein kinase Yes	YES_HUMAN	26	3.14966010892259	1.03149660108923	Stable
TMG / DMSO	P50570	P50570	0.0447309369932669	0.0447309369932669	0.000460802898984338	0.0355409005165356	10	P50570	DNM2	Dynamin-2	DYN2_HUMAN	57	3.14907880565953	1.0314907880566	Stable
TMG / DMSO	Q9Y696	Q9Y696	0.0446635492168209	0.0446635492168209	0.255430321088153	0.303519648774237	10	Q9Y696	CLIC4	Chloride intracellular channel protein 4	CLIC4_HUMAN	26	3.14426086109771	1.03144260861098	Stable
TMG / DMSO	P62487	P62487	0.0445733635070721	0.0445733635070721	0.875080800224703	0.55177508585597	10	P62487	POLR2G	DNA-directed RNA polymerase II subunit RPB7	RPB7_HUMAN	9	3.1378133116384	1.03137813311638	Stable
TMG / DMSO	P61011	P61011	0.0445624359301154	0.0445624359301154	0.219536508561617	0.284239565014027	10	P61011	SRP54	Signal recognition particle 54 kDa protein	SRP54_HUMAN	29	3.13703210556795	1.03137032105568	Stable
TMG / DMSO	Q99613	Q99613	0.0445248208229016	0.0445248208229016	0.0726143429329048	0.192705869229393	10	Q99613	EIF3C	Eukaryotic translation initiation factor 3 subunit C	EIF3C_HUMAN	52	3.13434306884433	1.03134343068844	Stable
TMG / DMSO	Q9NTZ6	Q9NTZ6	0.0445118426267477	0.0445118426267477	0.470236472815882	0.403328004057649	10	Q9NTZ6	RBM12	RNA-binding protein 12	RBM12_HUMAN	31	3.13341529708646	1.03133415297086	Stable
TMG / DMSO	Q9H974	Q9H974	0.0445083169163934	0.0445083169163934	0.672424591393991	0.481998589176729	10	Q9H974	QTRT2	Queuine tRNA-ribosyltransferase accessory subunit 2	QTRT2_HUMAN	16	3.13316325622157	1.03133163256222	Stable
TMG / DMSO	Q14257	Q14257	0.0444384957636488	0.0444384957636488	0.868462218132854	0.549122360000777	10	Q14257	RCN2	Reticulocalbin-2	RCN2_HUMAN	23	3.12817210986323	1.03128172109863	Stable
TMG / DMSO	Q9NYF8	Q9NYF8	0.0444337654818003	0.0444337654818003	0.619437533010667	0.462493496992665	10	Q9NYF8	BCLAF1	Bcl-2-associated transcription factor 1	BCLF1_HUMAN	41	3.12783397567198	1.03127833975672	Stable
TMG / DMSO	Q16643	Q16643	0.0444202927635407	0.0444202927635407	0.417789053486777	0.380072424886806	10	Q16643	DBN1	Drebrin	DREB_HUMAN	38	3.12687091298378	1.03126870912984	Stable
TMG / DMSO	Q9NY93	Q9NY93	0.044379543635563	0.044379543635563	0.488058938295284	0.410535117414576	10	Q9NY93	DDX56	Probable ATP-dependent RNA helicase DDX56	DDX56_HUMAN	28	3.12395812088668	1.03123958120887	Stable
TMG / DMSO	P54646	P54646	0.04429659070808	0.04429659070808	0.61887659018105	0.462274840641818	10	P54646	PRKAA2	5'-AMP-activated protein kinase catalytic subunit alpha-2	AAPK2_HUMAN	15	3.11802880939112	1.03118028809391	Stable
TMG / DMSO	Q9P2P6	Q9P2P6	0.0442855427455836	0.0442855427455836	0.206938731871399	0.27683865041991	10	Q9P2P6	STARD9	StAR-related lipid transfer protein 9	STAR9_HUMAN	5	3.11723914856841	1.03117239148568	Stable
TMG / DMSO	Q13405	Q13405	0.0442646496202973	0.0442646496202973	0.811546680177952	0.530155228007569	10	Q13405	MRPL49	39S ribosomal protein L49, mitochondrial	RM49_HUMAN	9	3.11574581440186	1.03115745814402	Stable
TMG / DMSO	Q9UBL3	Q9UBL3	0.0442373020557922	0.0442373020557922	0.241117107055341	0.295812200438343	10	Q9UBL3	ASH2L	Set1/Ash2 histone methyltransferase complex subunit ASH2	ASH2L_HUMAN	25	3.11379118247832	1.03113791182478	Stable
TMG / DMSO	Q15031	Q15031	0.0442181233742939	0.0442181233742939	0.34776829480758	0.347331918559918	10	Q15031	LARS2	Probable leucine--tRNA ligase, mitochondrial	SYLM_HUMAN	40	3.11242043304167	1.03112420433042	Stable
TMG / DMSO	Q9BVI4	Q9BVI4	0.0441635069938403	0.0441635069938403	0.238051929823997	0.294251162897301	10	Q9BVI4	NOC4L	Nucleolar complex protein 4 homolog	NOC4L_HUMAN	30	3.10851696042493	1.03108516960425	Stable
TMG / DMSO	P00491	P00491	0.0441234489762035	0.0441234489762035	0.148268464180168	0.243305919949527	10	P00491	PNP	Purine nucleoside phosphorylase	PNPH_HUMAN	27	3.10565407857333	1.03105654078573	Stable
TMG / DMSO	O75306	O75306	0.0440997870039453	0.0440997870039453	0.663946878721887	0.479220686549595	10	O75306	NDUFS2	NADH dehydrogenase [ubiquinone] iron-sulfur protein 2, mitochondrial	NDUS2_HUMAN	29	3.10396303296041	1.0310396303296	Stable
TMG / DMSO	Q9H0H5	Q9H0H5	0.0440328394852768	0.0440328394852768	0.332863196457327	0.340955478977632	10	Q9H0H5	RACGAP1	Rac GTPase-activating protein 1	RGAP1_HUMAN	36	3.09917865778613	1.03099178657786	Stable
TMG / DMSO	P26358	P26358	0.0439872581297354	0.0439872581297354	0.509308685537185	0.419896961546594	10	P26358	DNMT1	DNA (cytosine-5)-methyltransferase 1	DNMT1_HUMAN	73	3.09592133316228	1.03095921333162	Stable
TMG / DMSO	P19388	P19388	0.0438719606751551	0.0438719606751551	0.607473220006819	0.457563401973334	10	P19388	POLR2E	DNA-directed RNA polymerases I, II, and III subunit RPABC1	RPAB1_HUMAN	12	3.08768243166062	1.03087682431661	Stable
TMG / DMSO	Q9BTC8	Q9BTC8	0.0437542780039757	0.0437542780039757	0.396764291905397	0.369895239439465	10	Q9BTC8	MTA3	Metastasis-associated protein MTA3	MTA3_HUMAN	25	3.07927376683081	1.03079273766831	Stable
TMG / DMSO	Q9H0D6	Q9H0D6	0.0436878523806374	0.0436878523806374	0.284792485891197	0.317750666751009	10	Q9H0D6	XRN2	5'-3' exoribonuclease 2	XRN2_HUMAN	63	3.07452782455482	1.03074527824555	Stable
TMG / DMSO	P08727	P08727	0.0436481401174246	0.0436481401174246	0.25928853586629	0.305008441226561	10	P08727	KRT19	Keratin, type I cytoskeletal 19	K1C19_HUMAN	45	3.07169058846077	1.03071690588461	Stable
TMG / DMSO	P62269	P62269	0.0436060135968367	0.0436060135968367	0.442541051506824	0.391058602506618	10	P62269	RPS18	40S ribosomal protein S18	RS18_HUMAN	21	3.06868095151085	1.03068680951511	Stable
TMG / DMSO	Q9H074	Q9H074	0.0435801146978192	0.0435801146978192	0.742807062560859	0.506600984963851	10	Q9H074	PAIP1	Polyadenylate-binding protein-interacting protein 1	PAIP1_HUMAN	23	3.06683070504543	1.03066830705045	Stable
TMG / DMSO	Q04637	Q04637	0.0434843380675807	0.0434843380675807	0.0287604381311697	0.135385599215272	10	Q04637	EIF4G1	Eukaryotic translation initiation factor 4 gamma 1	IF4G1_HUMAN	97	3.05998860342716	1.03059988603427	Stable
TMG / DMSO	P20020	P20020	0.0433103090083215	0.0433103090083215	0.133355516573833	0.23494684720353	10	P20020	ATP2B1	Plasma membrane calcium-transporting ATPase 1	AT2B1_HUMAN	39	3.04755745849101	1.03047557458491	Stable
TMG / DMSO	P61353	P61353	0.0432218647511608	0.0432218647511608	0.852995959480616	0.544758353740487	10	P61353	RPL27	60S ribosomal protein L27	RL27_HUMAN	12	3.04124033321245	1.03041240333212	Stable
TMG / DMSO	Q9Y678	Q9Y678	0.0432125927174803	0.0432125927174803	0.254852187778253	0.303241843685517	10	Q9Y678	COPG1	Coatomer subunit gamma-1	COPG1_HUMAN	63	3.04057810124128	1.03040578101241	Stable
TMG / DMSO	Q8IX18	Q8IX18	0.0432049161888505	0.0432049161888505	0.828547817782515	0.53654937263505	10	Q8IX18	DHX40	Probable ATP-dependent RNA helicase DHX40	DHX40_HUMAN	16	3.04002982747518	1.03040029827475	Stable
TMG / DMSO	Q12797	Q12797	0.0431819666595858	0.0431819666595858	0.291358974292884	0.321262968679203	10	Q12797	ASPH	Aspartyl/asparaginyl beta-hydroxylase	ASPH_HUMAN	41	3.03839074138645	1.03038390741386	Stable
TMG / DMSO	Q9H3K2	Q9H3K2	0.0431788375625718	0.0431788375625718	0.589320015407227	0.449575096714415	10	Q9H3K2	GHITM	Growth hormone-inducible transmembrane protein	GHITM_HUMAN	8	3.03816725911057	1.03038167259111	Stable
TMG / DMSO	Q5ST30	Q5ST30	0.0431423805502928	0.0431423805502928	0.767335965609632	0.51624839735043	10	Q5ST30	VARS2	Valine--tRNA ligase, mitochondrial	SYVM_HUMAN	31	3.03556350976657	1.03035563509767	Stable
TMG / DMSO	Q92552	Q92552	0.0431294188721356	0.0431294188721356	0.305208019574357	0.328056359792626	10	Q92552	MRPS27	28S ribosomal protein S27, mitochondrial	RT27_HUMAN	28	3.03463780629094	1.03034637806291	Stable
TMG / DMSO	Q9BSJ6	Q9BSJ6	0.0430873262419344	0.0430873262419344	0.641174522006115	0.470977524345396	10	Q9BSJ6	PIMREG	Protein PIMREG	PIMRE_HUMAN	8	3.03163167158069	1.03031631671581	Stable
TMG / DMSO	P40616	P40616	0.0430777377918686	0.0430777377918686	0.0823856833994727	0.201261534122441	10	P40616	ARL1	ADP-ribosylation factor-like protein 1	ARL1_HUMAN	11	3.03094690429131	1.03030946904291	Stable
TMG / DMSO	Q15070	Q15070	0.0430535436593019	0.0430535436593019	0.930885396136909	0.567871533967032	10	Q15070	OXA1L	Mitochondrial inner membrane protein OXA1L	OXA1L_HUMAN	13	3.02921908003493	1.03029219080035	Stable
TMG / DMSO	Q3SXM5	Q3SXM5	0.0430480646157081	0.0430480646157081	0.0565995898778445	0.176760884079991	10	Q3SXM5	HSDL1	Inactive hydroxysteroid dehydrogenase-like protein 1	HSDL1_HUMAN	10	3.02882779809741	1.03028827798097	Stable
TMG / DMSO	Q14493	Q14493	0.0430067468070253	0.0430067468070253	0.316976433747059	0.334197375643587	10	Q14493	SLBP	Histone RNA hairpin-binding protein	SLBP_HUMAN	6	3.02587716451375	1.03025877164514	Stable
TMG / DMSO	P29218	P29218	0.0429670739030669	0.0429670739030669	0.0357546303635895	0.149374900185663	10	P29218	IMPA1	Inositol monophosphatase 1	IMPA1_HUMAN	19	3.02304407823044	1.0302304407823	Stable
TMG / DMSO	Q13148	Q13148	0.0429067640137461	0.0429067640137461	0.294914177006407	0.322993571613061	10	Q13148	TARDBP	TAR DNA-binding protein 43	TADBP_HUMAN	22	3.0187374310582	1.03018737431058	Stable
TMG / DMSO	Q13045	Q13045	0.0428500836538159	0.0428500836538159	0.163861397104427	0.251493145818223	10	Q13045	FLII	Protein flightless-1 homolog	FLII_HUMAN	70	3.01469012774767	1.03014690127748	Stable
TMG / DMSO	P78527	P78527	0.0428075124369501	0.0428075124369501	0.0681296191540976	0.189227972682849	10	P78527	PRKDC	DNA-dependent protein kinase catalytic subunit	PRKDC_HUMAN	302	3.01165040286695	1.03011650402867	Stable
TMG / DMSO	P26639	P26639	0.0428071935982465	0.0428071935982465	0.176770441133186	0.260012463045782	10	P26639	TARS1	Threonine--tRNA ligase 1, cytoplasmic	SYTC_HUMAN	57	3.01162763707341	1.03011627637073	Stable
TMG / DMSO	Q9NQ88	Q9NQ88	0.0428062046928616	0.0428062046928616	0.263724284099459	0.307176242621945	10	Q9NQ88	TIGAR	Fructose-2,6-bisphosphatase TIGAR	TIGAR_HUMAN	14	3.01155702705849	1.03011557027058	Stable
TMG / DMSO	Q5VYK3	Q5VYK3	0.0427287904977605	0.0427287904977605	0.19191317637513	0.269439829421886	10	Q5VYK3	ECPAS	Proteasome adapter and scaffold protein ECM29	ECM29_HUMAN	85	3.00602963381453	1.03006029633815	Stable
TMG / DMSO	Q9NZ52	Q9NZ52	0.0426759796840917	0.0426759796840917	0.971375417041321	0.579856569648798	10	Q9NZ52	GGA3	ADP-ribosylation factor-binding protein GGA3	GGA3_HUMAN	22	3.00225909844811	1.03002259098448	Stable
TMG / DMSO	P30153	P30153	0.0426114901501143	0.0426114901501143	0.0732743581787324	0.193054203198401	10	P30153	PPP2R1A	Serine/threonine-protein phosphatase 2A 65 kDa regulatory subunit A alpha isoform	2AAA_HUMAN	47	2.99765492428934	1.02997654924289	Stable
TMG / DMSO	Q92621	Q92621	0.0426052832800844	0.0426052832800844	0.521411970914734	0.424378538340138	10	Q92621	NUP205	Nuclear pore complex protein Nup205	NU205_HUMAN	89	2.99721180106221	1.02997211801062	Stable
TMG / DMSO	Q9Y2G5	Q9Y2G5	0.0425920945803777	0.0425920945803777	0.972738840181328	0.5803249566175	10	Q9Y2G5	POFUT2	GDP-fucose protein O-fucosyltransferase 2	OFUT2_HUMAN	22	2.99627023472313	1.02996270234723	Stable
TMG / DMSO	Q12788	Q12788	0.0425577068277834	0.0425577068277834	0.202990253848169	0.275662044275737	10	Q12788	TBL3	Transducin beta-like protein 3	TBL3_HUMAN	44	2.99381526818618	1.02993815268186	Stable
TMG / DMSO	O15143	O15143	0.042369523491674	0.042369523491674	0.467162349497226	0.401999246903334	10	O15143	ARPC1B	Actin-related protein 2/3 complex subunit 1B	ARC1B_HUMAN	28	2.9803817599271	1.02980381759927	Stable
TMG / DMSO	Q6Y1H2	Q6Y1H2	0.0423629720389325	0.0423629720389325	0.420736670217806	0.381484824119114	10	Q6Y1H2	HACD2	Very-long-chain (3R)-3-hydroxyacyl-CoA dehydratase 2	HACD2_HUMAN	6	2.97991411461509	1.02979914114615	Stable
TMG / DMSO	P06493	P06493	0.04214742209078	0.04214742209078	0.276042508267142	0.314045334670031	10	P06493	CDK1	Cyclin-dependent kinase 1	CDK1_HUMAN	24	2.96452925754189	1.02964529257542	Stable
TMG / DMSO	P53004	P53004	0.0421149079149201	0.0421149079149201	0.378808957188084	0.361732489911669	10	P53004	BLVRA	Biliverdin reductase A	BIEA_HUMAN	24	2.9622087608381	1.02962208760838	Stable
TMG / DMSO	P48444	P48444	0.0419875771813143	0.0419875771813143	0.0643862770253607	0.184188227572311	10	P48444	ARCN1	Coatomer subunit delta	COPD_HUMAN	44	2.95312182654353	1.02953121826544	Stable
TMG / DMSO	P30520	P30520	0.0419843279385263	0.0419843279385263	0.487666121371749	0.410439759045126	10	P30520	ADSS2	Adenylosuccinate synthetase isozyme 2	PURA2_HUMAN	29	2.95288995542564	1.02952889955426	Stable
TMG / DMSO	P51665	P51665	0.0419495079316781	0.0419495079316781	0.527166407112757	0.426669326677027	10	P51665	PSMD7	26S proteasome non-ATPase regulatory subunit 7	PSMD7_HUMAN	18	2.95040517730447	1.02950405177304	Stable
TMG / DMSO	Q99567	Q99567	0.0419222774561857	0.0419222774561857	0.156722143045877	0.247985379422408	10	Q99567	NUP88	Nuclear pore complex protein Nup88	NUP88_HUMAN	30	2.9484620348182	1.02948462034818	Stable
TMG / DMSO	P0DMV8;P0DMV9	P0DMV8;P0DMV9	0.0418338388954241	0.0418338388954241	0.236306724519546	0.293541452552052	10	P0DMV8;P0DMV9	HSPA1A;HSPA1B	Heat shock 70 kDa protein 1A;Heat shock 70 kDa protein 1B	HS71A_HUMAN;HS71B_HUMAN	70	2.94215139084844	1.02942151390848	Stable
TMG / DMSO	Q06587	Q06587	0.0418112271077687	0.0418112271077687	0.989021066532455	0.584991715294391	10	Q06587	RING1	E3 ubiquitin-protein ligase RING1	RING1_HUMAN	12	2.94053796059413	1.02940537960594	Stable
TMG / DMSO	Q9H668	Q9H668	0.0417605104258537	0.0417605104258537	0.624591978480362	0.464435155569024	10	Q9H668	STN1	CST complex subunit STN1	STN1_HUMAN	11	2.93691923965405	1.02936919239654	Stable
TMG / DMSO	P67936	P67936	0.0417444205043568	0.0417444205043568	0.906681157486139	0.56180799705805	10	P67936	TPM4	Tropomyosin alpha-4 chain	TPM4_HUMAN	38	2.93577122315229	1.02935771223152	Stable
TMG / DMSO	P50991	P50991	0.0416434481607724	0.0416434481607724	0.12592204777914	0.230215834053149	10	P50991	CCT4	T-complex protein 1 subunit delta	TCPD_HUMAN	52	2.92856713493308	1.02928567134933	Stable
TMG / DMSO	Q5T4S7	Q5T4S7	0.0416164733354237	0.0416164733354237	0.08443887333665	0.203275014803236	10	Q5T4S7	UBR4	E3 ubiquitin-protein ligase UBR4	UBR4_HUMAN	241	2.9266426435564	1.02926642643556	Stable
TMG / DMSO	Q9Y266	Q9Y266	0.0416067281382348	0.0416067281382348	0.0694117768043927	0.190276258109468	10	Q9Y266	NUDC	Nuclear migration protein nudC	NUDC_HUMAN	37	2.92594739125953	1.0292594739126	Stable
TMG / DMSO	P24941	P24941	0.0415825027377646	0.0415825027377646	0.183903498819003	0.264833996349643	10	P24941	CDK2	Cyclin-dependent kinase 2	CDK2_HUMAN	21	2.92421909713687	1.02924219097137	Stable
TMG / DMSO	Q14444	Q14444	0.0415487334769816	0.0415487334769816	0.629807693227009	0.466211039933192	10	Q14444	CAPRIN1	Caprin-1	CAPR1_HUMAN	31	2.92180997114717	1.02921809971147	Stable
TMG / DMSO	Q9UKD2	Q9UKD2	0.0414712571367756	0.0414712571367756	0.848985010311498	0.543755330781856	10	Q9UKD2	MRTO4	mRNA turnover protein 4 homolog	MRT4_HUMAN	22	2.91628296035851	1.02916282960359	Stable
TMG / DMSO	P46976	P46976	0.0414634959535881	0.0414634959535881	0.113362840419642	0.224042493253889	10	P46976	GYG1	Glycogenin-1	GLYG_HUMAN	15	2.9157293090643	1.02915729309064	Stable
TMG / DMSO	P10321	P10321	0.0413930416461223	0.0413930416461223	0.284231887657315	0.317502361743858	10	P10321	HLA-C	HLA class I histocompatibility antigen, C alpha chain	HLAC_HUMAN	10	2.91070352108787	1.02910703521088	Stable
TMG / DMSO	P35998	P35998	0.0412796891541196	0.0412796891541196	0.000756160622507818	0.0450413173192553	10	P35998	PSMC2	26S proteasome regulatory subunit 7	PRS7_HUMAN	44	2.90261814884167	1.02902618148842	Stable
TMG / DMSO	Q07866	Q07866	0.0412644930068399	0.0412644930068399	0.1618646007108	0.250471962991943	10	Q07866	KLC1	Kinesin light chain 1	KLC1_HUMAN	62	2.90153426412516	1.02901534264125	Stable
TMG / DMSO	Q99733	Q99733	0.0412408211763822	0.0412408211763822	0.749949376468585	0.50904834128794	10	Q99733	NAP1L4	Nucleosome assembly protein 1-like 4	NP1L4_HUMAN	21	2.89984586316718	1.02899845863167	Stable
TMG / DMSO	Q99707	Q99707	0.0411900534898016	0.0411900534898016	0.140049114147809	0.237882230594573	10	Q99707	MTR	Methionine synthase	METH_HUMAN	43	2.89622493493058	1.02896224934931	Stable
TMG / DMSO	P50579	P50579	0.0410906166169664	0.0410906166169664	0.357858447397432	0.352007262842209	10	P50579	METAP2	Methionine aminopeptidase 2	MAP2_HUMAN	33	2.88913311999666	1.02889133119997	Stable
TMG / DMSO	P06396	P06396	0.0410472700058623	0.0410472700058623	0.149025149299452	0.243305919949527	10	P06396	GSN	Gelsolin	GELS_HUMAN	61	2.88604180262577	1.02886041802626	Stable
TMG / DMSO	Q9UBT2	Q9UBT2	0.0408707006771296	0.0408707006771296	0.447426740942283	0.393411177069391	10	Q9UBT2	UBA2	SUMO-activating enzyme subunit 2	SAE2_HUMAN	50	2.87345050149785	1.02873450501498	Stable
TMG / DMSO	P80217	P80217	0.0406090731042141	0.0406090731042141	0.734053423565461	0.503197971304673	10	P80217	IFI35	Interferon-induced 35 kDa protein	IN35_HUMAN	15	2.85479646157254	1.02854796461573	Stable
TMG / DMSO	P62495	P62495	0.0404910053084361	0.0404910053084361	0.645818220411305	0.47249415975893	10	P62495	ETF1	Eukaryotic peptide chain release factor subunit 1	ERF1_HUMAN	40	2.84637933816332	1.02846379338163	Stable
TMG / DMSO	Q9BQE4	Q9BQE4	0.0404815409975775	0.0404815409975775	0.514732392577277	0.422082407145304	10	Q9BQE4	SELENOS	Selenoprotein S	SELS_HUMAN	7	2.84570465163261	1.02845704651633	Stable
TMG / DMSO	O00115	O00115	0.0404774972138952	0.0404774972138952	0.68711216598643	0.487173457934515	10	O00115	DNASE2	Deoxyribonuclease-2-alpha	DNS2A_HUMAN	6	2.84541638197919	1.02845416381979	Stable
TMG / DMSO	Q8TEQ8	Q8TEQ8	0.0403907705076856	0.0403907705076856	0.782084306494962	0.52098540448164	10	Q8TEQ8	PIGO	GPI ethanolamine phosphate transferase 3	PIGO_HUMAN	18	2.83923408019624	1.02839234080196	Stable
TMG / DMSO	P43686	P43686	0.0403332029571246	0.0403332029571246	0.776795489119481	0.519408959777287	10	P43686	PSMC4	26S proteasome regulatory subunit 6B	PRS6B_HUMAN	46	2.83513059018272	1.02835130590183	Stable
TMG / DMSO	Q9NZB2	Q9NZB2	0.0403267279851065	0.0403267279851065	0.673513942961994	0.482364271530876	10	Q9NZB2	FAM120A	Constitutive coactivator of PPAR-gamma-like protein 1	F120A_HUMAN	59	2.8346690559846	1.02834669055985	Stable
TMG / DMSO	Q92922	Q92922	0.0402707647533651	0.0402707647533651	0.517692513677079	0.422715627272938	10	Q92922	SMARCC1	SWI/SNF complex subunit SMARCC1	SMRC1_HUMAN	58	2.83068009876624	1.02830680098766	Stable
TMG / DMSO	Q6P1N9	Q6P1N9	0.0400882732203909	0.0400882732203909	0.438803107461906	0.389544319641628	10	Q6P1N9	TATDN1	Putative deoxyribonuclease TATDN1	TATD1_HUMAN	20	2.81767350964313	1.02817673509643	Stable
TMG / DMSO	Q06210	Q06210	0.0400532444482575	0.0400532444482575	0.0928354856068958	0.210789466403294	10	Q06210	GFPT1	Glutamine--fructose-6-phosphate aminotransferase [isomerizing] 1	GFPT1_HUMAN	52	2.81517711710582	1.02815177117106	Stable
TMG / DMSO	Q9Y3T9	Q9Y3T9	0.0399485103231663	0.0399485103231663	0.47647767237692	0.405903381056295	10	Q9Y3T9	NOC2L	Nucleolar complex protein 2 homolog	NOC2L_HUMAN	29	2.80771340061783	1.02807713400618	Stable
TMG / DMSO	Q9Y217	Q9Y217	0.0399448246862699	0.0399448246862699	0.252767026869579	0.301835338159466	10	Q9Y217	MTMR6	Myotubularin-related protein 6	MTMR6_HUMAN	24	2.80745075923694	1.02807450759237	Stable
TMG / DMSO	P63173	P63173	0.0398826378157522	0.0398826378157522	0.700897200063104	0.492305610692309	10	P63173	RPL38	60S ribosomal protein L38	RL38_HUMAN	6	2.80301937515404	1.02803019375154	Stable
TMG / DMSO	Q9UJV9	Q9UJV9	0.0398656252024688	0.0398656252024688	0.321333950492058	0.336140679214089	10	Q9UJV9	DDX41	Probable ATP-dependent RNA helicase DDX41	DDX41_HUMAN	39	2.8018071039176	1.02801807103918	Stable
TMG / DMSO	O00592	O00592	0.0398488863533982	0.0398488863533982	0.96619969054722	0.578719368611318	10	O00592	PODXL	Podocalyxin	PODXL_HUMAN	15	2.80061435430532	1.02800614354305	Stable
TMG / DMSO	P62249	P62249	0.0398370670523567	0.0398370670523567	0.355057506986482	0.350984097931504	10	P62249	RPS16	40S ribosomal protein S16	RS16_HUMAN	18	2.79977216216021	1.0279977216216	Stable
TMG / DMSO	Q92797	Q92797	0.0398256342530714	0.0398256342530714	0.876865017173255	0.55272127235388	10	Q92797	SYMPK	Symplekin	SYMPK_HUMAN	64	2.79895751701931	1.02798957517019	Stable
TMG / DMSO	P49593	P49593	0.039795701928871	0.039795701928871	0.284046253615339	0.317388978779695	10	P49593	PPM1F	Protein phosphatase 1F	PPM1F_HUMAN	26	2.79682471714358	1.02796824717144	Stable
TMG / DMSO	P30086	P30086	0.0396322738649087	0.0396322738649087	0.187314493376923	0.266166127635283	10	P30086	PEBP1	Phosphatidylethanolamine-binding protein 1	PEBP1_HUMAN	25	2.78518058303223	1.02785180583032	Stable
TMG / DMSO	O00159	O00159	0.0396074486654937	0.0396074486654937	0.142975757229661	0.239798330542347	10	O00159	MYO1C	Unconventional myosin-Ic	MYO1C_HUMAN	84	2.7834119205091	1.02783411920509	Stable
TMG / DMSO	Q6FIF0	Q6FIF0	0.0395534661759611	0.0395534661759611	0.593901637365676	0.451645638264759	10	Q6FIF0	ZFAND6	AN1-type zinc finger protein 6	ZFAN6_HUMAN	5	2.77956606223988	1.0277956606224	Stable
TMG / DMSO	Q96JG6	Q96JG6	0.0394968863375289	0.0394968863375289	0.590027528891514	0.449727190424755	10	Q96JG6	VPS50	Syndetin	VPS50_HUMAN	37	2.77553531627701	1.02775535316277	Stable
TMG / DMSO	O43813	O43813	0.0393988490633776	0.0393988490633776	0.643414209740301	0.471873690820145	10	O43813	LANCL1	Glutathione S-transferase LANCL1	LANC1_HUMAN	24	2.76855151810336	1.02768551518103	Stable
TMG / DMSO	P27797	P27797	0.0392935756532377	0.0392935756532377	0.0757776985492525	0.194769456446014	10	P27797	CALR	Calreticulin	CALR_HUMAN	56	2.76105277384151	1.02761052773842	Stable
TMG / DMSO	P24534	P24534	0.0392803851952116	0.0392803851952116	0.141620697990255	0.238864462407472	10	P24534	EEF1B2	Elongation factor 1-beta	EF1B_HUMAN	14	2.76011324114855	1.02760113241149	Stable
TMG / DMSO	P49006	P49006	0.0391550297704007	0.0391550297704007	0.0594630138186788	0.179763563383503	10	P49006	MARCKSL1	MARCKS-related protein	MRP_HUMAN	9	2.75118482754537	1.02751184827545	Stable
TMG / DMSO	Q03426	Q03426	0.0391050593470679	0.0391050593470679	0.995683063157832	0.587191131944877	10	Q03426	MVK	Mevalonate kinase	KIME_HUMAN	14	2.74762591097779	1.02747625910978	Stable
TMG / DMSO	P35221	P35221	0.0391037709375761	0.0391037709375761	0.137101289438252	0.236726366243235	10	P35221	CTNNA1	Catenin alpha-1	CTNA1_HUMAN	74	2.74753415149043	1.0274753415149	Stable
TMG / DMSO	P42345	P42345	0.039008088726753	0.039008088726753	0.680868449401205	0.484757920049211	10	P42345	MTOR	Serine/threonine-protein kinase mTOR	MTOR_HUMAN	117	2.74071997043064	1.02740719970431	Stable
TMG / DMSO	P42892	P42892	0.0389291706370527	0.0389291706370527	0.556072531368356	0.437813420849631	10	P42892	ECE1	Endothelin-converting enzyme 1	ECE1_HUMAN	33	2.73510001654942	1.02735100016549	Stable
TMG / DMSO	O43156	O43156	0.0389069051361923	0.0389069051361923	0.305985208685335	0.3281828530264	10	O43156	TTI1	TELO2-interacting protein 1 homolog	TTI1_HUMAN	25	2.73351449033516	1.02733514490335	Stable
TMG / DMSO	P08238	P08238	0.0388935452544193	0.0388935452544193	0.438820122043104	0.389544319641628	10	P08238	HSP90AB1	Heat shock protein HSP 90-beta	HS90B_HUMAN	95	2.73256314496149	1.02732563144961	Stable
TMG / DMSO	P02768	P02768	0.0388715254627534	0.0388715254627534	0.208152163200701	0.277351808154024	10	P02768	ALB	Albumin	ALBU_HUMAN	111	2.73099515428419	1.02730995154284	Stable
TMG / DMSO	Q96PU8	Q96PU8	0.0388436921772728	0.0388436921772728	0.679718416092985	0.48451598097791	10	Q96PU8	QKI	Protein quaking	QKI_HUMAN	23	2.72901322916976	1.0272901322917	Stable
TMG / DMSO	Q9NRK6	Q9NRK6	0.0387518098423099	0.0387518098423099	0.489442114434813	0.4110685132542	10	Q9NRK6	ABCB10	ATP-binding cassette sub-family B member 10, mitochondrial	ABCBA_HUMAN	18	2.72247083402182	1.02722470834022	Stable
TMG / DMSO	Q9H267	Q9H267	0.0386902214564534	0.0386902214564534	0.568029386609989	0.441901331256042	10	Q9H267	VPS33B	Vacuolar protein sorting-associated protein 33B	VP33B_HUMAN	29	2.71808572424208	1.02718085724242	Stable
TMG / DMSO	Q15042	Q15042	0.0386239882607104	0.0386239882607104	0.790317455901839	0.523502210451527	10	Q15042	RAB3GAP1	Rab3 GTPase-activating protein catalytic subunit	RB3GP_HUMAN	55	2.7133701116427	1.02713370111643	Stable
TMG / DMSO	O60749	O60749	0.0385971674619611	0.0385971674619611	0.171938905639749	0.256798524411303	10	O60749	SNX2	Sorting nexin-2	SNX2_HUMAN	29	2.71146060967362	1.02711460609674	Stable
TMG / DMSO	Q8WWC4	Q8WWC4	0.0385383898370297	0.0385383898370297	0.221610137652371	0.284751513907874	10	Q8WWC4	MAIP1	m-AAA protease-interacting protein 1, mitochondrial	MAIP1_HUMAN	8	2.70727607132191	1.02707276071322	Stable
TMG / DMSO	Q14160	Q14160	0.0383504935731582	0.0383504935731582	0.151650054098285	0.245262408585011	10	Q14160	SCRIB	Protein scribble homolog	SCRIB_HUMAN	68	2.69390037081005	1.0269390037081	Stable
TMG / DMSO	Q9BWE0	Q9BWE0	0.0383095774119459	0.0383095774119459	0.469932649609881	0.403239883048501	10	Q9BWE0	REPIN1	Replication initiator 1	REPI1_HUMAN	15	2.6909879184341	1.02690987918434	Stable
TMG / DMSO	Q9C004	Q9C004	0.038281771823616	0.038281771823616	0.291678579608678	0.321262968679203	10	Q9C004	SPRY4	Protein sprouty homolog 4	SPY4_HUMAN	9	2.68900873659865	1.02689008736599	Stable
TMG / DMSO	P31150	P31150	0.0382033563214971	0.0382033563214971	0.41577060490747	0.379038636024146	10	P31150	GDI1	Rab GDP dissociation inhibitor alpha	GDIA_HUMAN	32	2.68342738286855	1.02683427382869	Stable
TMG / DMSO	P63172	P63172	0.0381875154214471	0.0381875154214471	0.317262207750114	0.334440063400156	10	P63172	DYNLT1	Dynein light chain Tctex-type 1	DYLT1_HUMAN	5	2.6822999173032	1.02682299917303	Stable
TMG / DMSO	Q9HCS7	Q9HCS7	0.0381166467989906	0.0381166467989906	0.741174635827955	0.505889109273993	10	Q9HCS7	XAB2	Pre-mRNA-splicing factor SYF1	SYF1_HUMAN	43	2.67725604163174	1.02677256041632	Stable
TMG / DMSO	Q8N954	Q8N954	0.0381049660703169	0.0381049660703169	0.203261297034287	0.275821069375859	10	Q8N954	GPATCH11	G patch domain-containing protein 11	GPT11_HUMAN	6	2.67642472227485	1.02676424722275	Stable
TMG / DMSO	Q9NUQ9	Q9NUQ9	0.0380119301650278	0.0380119301650278	0.678764271493924	0.484337072388501	10	Q9NUQ9	CYRIB	CYFIP-related Rac1 interactor B	CYRIB_HUMAN	23	2.6698035820824	1.02669803582082	Stable
TMG / DMSO	Q7KZF4	Q7KZF4	0.037903648709563	0.037903648709563	0.304466088653961	0.327610085734614	10	Q7KZF4	SND1	Staphylococcal nuclease domain-containing protein 1	SND1_HUMAN	79	2.6621	1.02662097990632	Stable
TMG / DMSO	Q9NZM1	Q9NZM1	0.0378157909747556	0.0378157909747556	0.0173141386283257	0.1102939847173	10	Q9NZM1	MYOF	Myoferlin	MYOF_HUMAN	154	2.65584622952599	1.02655846229526	Stable
TMG / DMSO	O14562	O14562	0.0376770896877231	0.0376770896877231	0.330723911797888	0.339867453281925	10	O14562	UBFD1	Ubiquitin domain-containing protein UBFD1	UBFD1_HUMAN	12	2.64597732919407	1.02645977329194	Stable
TMG / DMSO	P31942	P31942	0.0376623868321204	0.0376623868321204	0.564876373239227	0.440764755046328	10	P31942	HNRNPH3	Heterogeneous nuclear ribonucleoprotein H3	HNRH3_HUMAN	17	2.64493124443612	1.02644931244436	Stable
TMG / DMSO	Q16181	Q16181	0.0376432877781177	0.0376432877781177	0.728095331973277	0.501513798620476	10	Q16181	SEPTIN7	Septin-7	SEPT7_HUMAN	39	2.64357239308295	1.02643572393083	Stable
TMG / DMSO	P25789	P25789	0.0376061887806328	0.0376061887806328	0.251949364534743	0.301577273585557	10	P25789	PSMA4	Proteasome subunit alpha type-4	PSA4_HUMAN	20	2.64093294083185	1.02640932940832	Stable
TMG / DMSO	P23634	P23634	0.0374600251634158	0.0374600251634158	0.569892367005952	0.442440634908738	10	P23634	ATP2B4	Plasma membrane calcium-transporting ATPase 4	AT2B4_HUMAN	36	2.63053461709271	1.02630534617093	Stable
TMG / DMSO	Q3ZAQ7	Q3ZAQ7	0.0374224701912348	0.0374224701912348	0.720206108149491	0.49854710623313	10	Q3ZAQ7	VMA21	Vacuolar ATPase assembly integral membrane protein VMA21	VMA21_HUMAN	3	2.62786306378591	1.02627863063786	Stable
TMG / DMSO	Q13136	Q13136	0.0373737104617193	0.0373737104617193	0.636641844173711	0.468792819406248	10	Q13136	PPFIA1	Liprin-alpha-1	LIPA1_HUMAN	55	2.62439453985028	1.0262439453985	Stable
TMG / DMSO	Q7L2H7	Q7L2H7	0.0373212074355819	0.0373212074355819	0.930604674240746	0.567871533967032	10	Q7L2H7	EIF3M	Eukaryotic translation initiation factor 3 subunit M	EIF3M_HUMAN	29	2.62065986753579	1.02620659867536	Stable
TMG / DMSO	Q8IY67	Q8IY67	0.0373201548240196	0.0373201548240196	0.868404792315632	0.549122360000777	10	Q8IY67	RAVER1	Ribonucleoprotein PTB-binding 1	RAVR1_HUMAN	26	2.62058499401738	1.02620584994017	Stable
TMG / DMSO	Q13601	Q13601	0.0372907689593613	0.0372907689593613	0.658424822554609	0.477526670583306	10	Q13601	KRR1	KRR1 small subunit processome component homolog	KRR1_HUMAN	21	2.61849476439531	1.02618494764395	Stable
TMG / DMSO	Q86WA6	Q86WA6	0.0372483213292462	0.0372483213292462	0.473948296228332	0.405067900285502	10	Q86WA6	BPHL	Valacyclovir hydrolase	BPHL_HUMAN	18	2.61547552075401	1.02615475520754	Stable
TMG / DMSO	P40429	P40429	0.0371505165519452	0.0371505165519452	0.631386741470247	0.46669402097125	10	P40429	RPL13A	60S ribosomal protein L13a	RL13A_HUMAN	17	2.60851913478277	1.02608519134783	Stable
TMG / DMSO	O95747	O95747	0.037105253112351	0.037105253112351	0.374558997459391	0.360370597723678	10	O95747	OXSR1	Serine/threonine-protein kinase OSR1	OXSR1_HUMAN	27	2.60529992246181	1.02605299922462	Stable
TMG / DMSO	O95602	O95602	0.0369400217298503	0.0369400217298503	0.388288605202578	0.366078083199923	10	O95602	POLR1A	DNA-directed RNA polymerase I subunit RPA1	RPA1_HUMAN	81	2.59354924455089	1.02593549244551	Stable
TMG / DMSO	Q86TG7	Q86TG7	0.0369014757510331	0.0369014757510331	0.674647976682564	0.482946481166386	10	Q86TG7	PEG10	Retrotransposon-derived protein PEG10	PEG10_HUMAN	30	2.59080818297155	1.02590808182972	Stable
TMG / DMSO	Q7L2E3	Q7L2E3	0.0368038351985721	0.0368038351985721	0.196349758460734	0.27223785365011	10	Q7L2E3	DHX30	ATP-dependent RNA helicase DHX30	DHX30_HUMAN	68	2.58386514654338	1.02583865146543	Stable
TMG / DMSO	Q9BW92	Q9BW92	0.0367697965798031	0.0367697965798031	0.129689942391947	0.232720604548915	10	Q9BW92	TARS2	Threonine--tRNA ligase, mitochondrial	SYTM_HUMAN	32	2.58144483470588	1.02581444834706	Stable
TMG / DMSO	Q5T160	Q5T160	0.0367292227460075	0.0367292227460075	0.376261192017801	0.360881789981436	10	Q5T160	RARS2	Probable arginine--tRNA ligase, mitochondrial	SYRM_HUMAN	28	2.57856	1.02578559911802	Stable
TMG / DMSO	Q96S59	Q96S59	0.036701575730191	0.036701575730191	0.423861971376643	0.382990931180817	10	Q96S59	RANBP9	Ran-binding protein 9	RANB9_HUMAN	23	2.57659417142415	1.02576594171424	Stable
TMG / DMSO	P19338	P19338	0.0366860358878656	0.0366860358878656	0.548102106911023	0.434896105932038	10	P19338	NCL	Nucleolin	NUCL_HUMAN	73	2.5754892840643	1.02575489284064	Stable
TMG / DMSO	P46783	P46783	0.0366726331404097	0.0366726331404097	0.298837987077915	0.325101144712611	10	P46783	RPS10	40S ribosomal protein S10	RS10_HUMAN	18	2.57453635433686	1.02574536354337	Stable
TMG / DMSO	P49189	P49189	0.0366715508667591	0.0366715508667591	0.195921456934648	0.271706658579725	10	P49189	ALDH9A1	4-trimethylaminobutyraldehyde dehydrogenase	AL9A1_HUMAN	39	2.57445940552015	1.0257445940552	Stable
TMG / DMSO	Q8WWY3	Q8WWY3	0.0366222549177106	0.0366222549177106	0.97470540955022	0.580686685373618	10	Q8WWY3	PRPF31	U4/U6 small nuclear ribonucleoprotein Prp31	PRP31_HUMAN	29	2.57095456299039	1.0257095456299	Stable
TMG / DMSO	Q9UGP8	Q9UGP8	0.0365831575788718	0.0365831575788718	0.652933086231849	0.475500690053463	10	Q9UGP8	SEC63	Translocation protein SEC63 homolog	SEC63_HUMAN	46	2.56817490622783	1.02568174906228	Stable
TMG / DMSO	Q9UBM7	Q9UBM7	0.0365488571637637	0.0365488571637637	0.678654842041466	0.484324708333307	10	Q9UBM7	DHCR7	7-dehydrocholesterol reductase	DHCR7_HUMAN	8	2.56573635264956	1.0256573635265	Stable
TMG / DMSO	O14950	O14950	0.0364720978941009	0.0364720978941009	0.0299808053147432	0.137893367563834	10	O14950	MYL12B	Myosin regulatory light chain 12B	ML12B_HUMAN	19	2.56027943947281	1.02560279439473	Stable
TMG / DMSO	Q9UFC0	Q9UFC0	0.036446189142263	0.036446189142263	0.4908774175264	0.411584466040254	10	Q9UFC0	LRWD1	Leucine-rich repeat and WD repeat-containing protein 1	LRWD1_HUMAN	22	2.55843761920351	1.02558437619204	Stable
TMG / DMSO	P15531	P15531	0.0361886507972795	0.0361886507972795	0.521883371214029	0.424506538834992	10	P15531	NME1	Nucleoside diphosphate kinase A	NDKA_HUMAN	10	2.54013134366646	1.02540131343666	Stable
TMG / DMSO	O60231	O60231	0.0361492908720398	0.0361492908720398	0.527075724924055	0.426653331693099	10	O60231	DHX16	Pre-mRNA-splicing factor ATP-dependent RNA helicase DHX16	DHX16_HUMAN	36	2.53733385928152	1.02537333859282	Stable
TMG / DMSO	Q6NVY1	Q6NVY1	0.0359354590048662	0.0359354590048662	0.056197111379435	0.176176040676749	10	Q6NVY1	HIBCH	3-hydroxyisobutyryl-CoA hydrolase, mitochondrial	HIBCH_HUMAN	29	2.52213721402448	1.02522137214024	Stable
TMG / DMSO	P16333	P16333	0.0359122197640197	0.0359122197640197	0.923671585539901	0.566558753936383	10	P16333	NCK1	Cytoplasmic protein NCK1	NCK1_HUMAN	26	2.52048577877158	1.02520485778772	Stable
TMG / DMSO	Q9P2R7	Q9P2R7	0.0358304902692178	0.0358304902692178	0.632021276156228	0.466990910999247	10	Q9P2R7	SUCLA2	Succinate--CoA ligase [ADP-forming] subunit beta, mitochondrial	SUCB1_HUMAN	31	2.51468	1.02514678099435	Stable
TMG / DMSO	Q96RP9	Q96RP9	0.0358155506959021	0.0358155506959021	0.486216038957505	0.41030659143896	10	Q96RP9	GFM1	Elongation factor G, mitochondrial	EFGM_HUMAN	48	2.51361653231492	1.02513616532315	Stable
TMG / DMSO	P29508	P29508	0.0358075939063913	0.0358075939063913	0.893734894554843	0.557310241569627	10	P29508	SERPINB3	Serpin B3	SPB3_HUMAN	15	2.51305114808866	1.02513051148089	Stable
TMG / DMSO	P45973	P45973	0.0357086717999199	0.0357086717999199	0.433090730321278	0.386626180978307	10	P45973	CBX5	Chromobox protein homolog 5	CBX5_HUMAN	16	2.50602231731318	1.02506022317313	Stable
TMG / DMSO	Q9UBE0	Q9UBE0	0.0355015257379925	0.0355015257379925	0.63957029382842	0.47031596231167	10	Q9UBE0	SAE1	SUMO-activating enzyme subunit 1	SAE1_HUMAN	37	2.49130528154289	1.02491305281543	Stable
TMG / DMSO	P17987	P17987	0.0354723892915406	0.0354723892915406	0.344173709158649	0.345754158346321	10	P17987	TCP1	T-complex protein 1 subunit alpha	TCPA_HUMAN	48	2.48923540385637	1.02489235403856	Stable
TMG / DMSO	Q9Y6X2	Q9Y6X2	0.0354338395682201	0.0354338395682201	0.38097906344073	0.362653488237252	10	Q9Y6X2	PIAS3	E3 SUMO-protein ligase PIAS3	PIAS3_HUMAN	5	2.48649686329794	1.02486496863298	Stable
TMG / DMSO	P04062	P04062	0.0353710303309708	0.0353710303309708	0.176465983951232	0.259755165023394	10	P04062	GBA	Lysosomal acid glucosylceramidase	GLCM_HUMAN	24	2.48203510360998	1.0248203510361	Stable
TMG / DMSO	Q93008	Q93008	0.0353689740883027	0.0353689740883027	0.480445013586058	0.407295913069974	10	Q93008	USP9X	Probable ubiquitin carboxyl-terminal hydrolase FAF-X	USP9X_HUMAN	88	2.48188903824125	1.02481889038241	Stable
TMG / DMSO	Q9BV81	Q9BV81	0.0353309269037359	0.0353309269037359	0.893160236505629	0.557201398862074	10	Q9BV81	EMC6	ER membrane protein complex subunit 6	EMC6_HUMAN	3	2.47918639088875	1.02479186390889	Stable
TMG / DMSO	P84090	P84090	0.035321017411597	0.035321017411597	0.855045952986523	0.54514163344287	10	P84090	ERH	Enhancer of rudimentary homolog	ERH_HUMAN	7	2.47848249077438	1.02478482490774	Stable
TMG / DMSO	O15446	O15446	0.0353152458511686	0.0353152458511686	0.24605063675621	0.298375454691667	10	O15446	POLR1G	DNA-directed RNA polymerase I subunit RPA34	RPA34_HUMAN	21	2.47807252224017	1.0247807252224	Stable
TMG / DMSO	P49327	P49327	0.035295239920315	0.035295239920315	0.0298415743667263	0.137867932759681	10	P49327	FASN	Fatty acid synthase	FAS_HUMAN	183	2.4766514630697	1.0247665146307	Stable
TMG / DMSO	O75208	O75208	0.0352783747440368	0.0352783747440368	0.247082353806139	0.299185282297217	10	O75208	COQ9	Ubiquinone biosynthesis protein COQ9, mitochondrial	COQ9_HUMAN	12	2.47545351295515	1.02475453512955	Stable
TMG / DMSO	P05783	P05783	0.0352726891257245	0.0352726891257245	0.477061341518325	0.40595435075797	10	P05783	KRT18	Keratin, type I cytoskeletal 18	K1C18_HUMAN	64	2.47504966103187	1.02475049661032	Stable
TMG / DMSO	Q86VR2	Q86VR2	0.0352184441068008	0.0352184441068008	0.223441836118904	0.285542811671187	10	Q86VR2	RETREG3	Reticulophagy regulator 3	RETR3_HUMAN	8	2.47119669394753	1.02471196693948	Stable
TMG / DMSO	Q9BUF5	Q9BUF5	0.0351676672320751	0.0351676672320751	0.51554324504757	0.422196740171734	10	Q9BUF5	TUBB6	Tubulin beta-6 chain	TBB6_HUMAN	27	2.46759019679728	1.02467590196797	Stable
TMG / DMSO	O43633	O43633	0.0351399739741487	0.0351399739741487	0.914047243537565	0.563759300504612	10	O43633	CHMP2A	Charged multivesicular body protein 2a	CHM2A_HUMAN	12	2.46562329867328	1.02465623298673	Stable
TMG / DMSO	Q14690	Q14690	0.03506823537077	0.03506823537077	0.879317325729176	0.553361257778769	10	Q14690	PDCD11	Protein RRP5 homolog	RRP5_HUMAN	92	2.46052828015226	1.02460528280152	Stable
TMG / DMSO	O75027	O75027	0.0348137544359193	0.0348137544359193	0.451090381044731	0.394966742393789	10	O75027	ABCB7	ATP-binding cassette sub-family B member 7, mitochondrial	ABCB7_HUMAN	21	2.44245658047633	1.02442456580476	Stable
TMG / DMSO	O00161	O00161	0.0347866646151027	0.0347866646151027	0.381633504155786	0.362931893930004	10	O00161	SNAP23	Synaptosomal-associated protein 23	SNP23_HUMAN	16	2.44053301266782	1.02440533012668	Stable
TMG / DMSO	P49321	P49321	0.0347843054333821	0.0347843054333821	0.277751508756922	0.3147989971141	10	P49321	NASP	Nuclear autoantigenic sperm protein	NASP_HUMAN	71	2.44036549588258	1.02440365495883	Stable
TMG / DMSO	P41252	P41252	0.0346619739923557	0.0346619739923557	0.346527588744049	0.347046774410555	10	P41252	IARS1	Isoleucine--tRNA ligase, cytoplasmic	SYIC_HUMAN	85	2.4316795671959	1.02431679567196	Stable
TMG / DMSO	Q9UBB9	Q9UBB9	0.0346267109097179	0.0346267109097179	0.307537544546765	0.328667047675218	10	Q9UBB9	TFIP11	Tuftelin-interacting protein 11	TFP11_HUMAN	34	2.42917591081986	1.0242917591082	Stable
TMG / DMSO	O95858	O95858	0.0346239572853946	0.0346239572853946	0.495957269083826	0.414284772397709	10	O95858	TSPAN15	Tetraspanin-15	TSN15_HUMAN	8	2.42898040782509	1.02428980407825	Stable
TMG / DMSO	Q9H2P0	Q9H2P0	0.0345623257191721	0.0345623257191721	0.312087491691414	0.331131984129726	10	Q9H2P0	ADNP	Activity-dependent neuroprotector homeobox protein	ADNP_HUMAN	48	2.42460476122601	1.02424604761226	Stable
TMG / DMSO	Q8NCM8	Q8NCM8	0.0344725376324395	0.0344725376324395	0.395483624327255	0.36904443678498	10	Q8NCM8	DYNC2H1	Cytoplasmic dynein 2 heavy chain 1	DYHC2_HUMAN	43	2.41823042509639	1.02418230425096	Stable
TMG / DMSO	P07954	P07954	0.0344634525215568	0.0344634525215568	0.556991429271029	0.438187495255028	10	P07954	FH	Fumarate hydratase, mitochondrial	FUMH_HUMAN	34	2.41758546685942	1.02417585466859	Stable
TMG / DMSO	P08195	P08195	0.0343726698589241	0.0343726698589241	0.0629030314991934	0.182887789389288	10	P08195	SLC3A2	4F2 cell-surface antigen heavy chain	4F2_HUMAN	40	2.4111409665887	1.02411140966589	Stable
TMG / DMSO	Q9Y383	Q9Y383	0.0343456054417691	0.0343456054417691	0.741067231789734	0.50587319487655	10	Q9Y383	LUC7L2	Putative RNA-binding protein Luc7-like 2	LC7L2_HUMAN	17	2.40921979006556	1.02409219790066	Stable
TMG / DMSO	Q9NP66	Q9NP66	0.0342455620966179	0.0342455620966179	0.0361393822752914	0.149766790858095	10	Q9NP66	HMG20A	High mobility group protein 20A	HM20A_HUMAN	9	2.40211849325029	1.0240211849325	Stable
TMG / DMSO	O95807	O95807	0.0342347309608273	0.0342347309608273	0.289413402292046	0.320292683625635	10	O95807	TMEM50A	Transmembrane protein 50A	TM50A_HUMAN	2	2.40134970493691	1.02401349704937	Stable
TMG / DMSO	Q9BWD1	Q9BWD1	0.0341942563210137	0.0341942563210137	0.921861399076302	0.566391885661471	10	Q9BWD1	ACAT2	Acetyl-CoA acetyltransferase, cytosolic	THIC_HUMAN	25	2.39847688740453	1.02398476887405	Stable
TMG / DMSO	Q96TC7	Q96TC7	0.0341783082359903	0.0341783082359903	0.535029722032029	0.43002522481559	10	Q96TC7	RMDN3	Regulator of microtubule dynamics protein 3	RMD3_HUMAN	18	2.39734494299273	1.02397344942993	Stable
TMG / DMSO	A8MY62	A8MY62	0.0340975324610295	0.0340975324610295	0.611896965192257	0.459228061701175	10	A8MY62	LACTBL1	Putative beta-lactamase-like 1	BLML_HUMAN	1	2.39161192727511	1.02391611927275	Stable
TMG / DMSO	P62937	P62937	0.0340565250622245	0.0340565250622245	0.684447463977689	0.486112910210693	10	P62937	PPIA	Peptidyl-prolyl cis-trans isomerase A	PPIA_HUMAN	26	2.38870157278419	1.02388701572784	Stable
TMG / DMSO	Q8WUA2	Q8WUA2	0.0340490769129231	0.0340490769129231	0.186139062799979	0.265718490275713	10	Q8WUA2	PPIL4	Peptidyl-prolyl cis-trans isomerase-like 4	PPIL4_HUMAN	30	2.38817297571694	1.02388172975717	Stable
TMG / DMSO	Q9NQW6	Q9NQW6	0.0339737745340363	0.0339737745340363	0.154936346127095	0.247239041419527	10	Q9NQW6	ANLN	Anillin	ANLN_HUMAN	62	2.3828288998285	1.02382828899829	Stable
TMG / DMSO	Q01650	Q01650	0.0339555131602778	0.0339555131602778	0.278404928526797	0.315252865870733	10	Q01650	SLC7A5	Large neutral amino acids transporter small subunit 1	LAT1_HUMAN	10	2.38153296463832	1.02381532964638	Stable
TMG / DMSO	P18031	P18031	0.0339518448722509	0.0339518448722509	0.701905578814969	0.492668762355717	10	P18031	PTPN1	Tyrosine-protein phosphatase non-receptor type 1	PTN1_HUMAN	31	2.38127	1.02381272643182	Stable
TMG / DMSO	Q9Y2T2	Q9Y2T2	0.0339506018543139	0.0339506018543139	0.610755181394502	0.458878382472826	10	Q9Y2T2	AP3M1	AP-3 complex subunit mu-1	AP3M1_HUMAN	21	2.38118443209103	1.02381184432091	Stable
TMG / DMSO	Q6P4A7	Q6P4A7	0.0339229648794707	0.0339229648794707	0.184850396096336	0.26497786285461	10	Q6P4A7	SFXN4	Sideroflexin-4	SFXN4_HUMAN	9	2.37922318661861	1.02379223186619	Stable
TMG / DMSO	P33991	P33991	0.0338556087573641	0.0338556087573641	0.0462472742403662	0.163564727707256	10	P33991	MCM4	DNA replication licensing factor MCM4	MCM4_HUMAN	68	2.37444344711089	1.02374443447111	Stable
TMG / DMSO	Q07666	Q07666	0.033845259657538	0.033845259657538	0.513639537001343	0.421677873171409	10	Q07666	KHDRBS1	KH domain-containing, RNA-binding, signal transduction-associated protein 1	KHDR1_HUMAN	15	2.37370907185848	1.02373709071858	Stable
TMG / DMSO	Q9BUR5	Q9BUR5	0.033820140811793	0.033820140811793	0.152084482115688	0.245555621150826	10	Q9BUR5	APOO	MICOS complex subunit MIC26	MIC26_HUMAN	11	2.37192665288051	1.02371926652881	Stable
TMG / DMSO	P05455	P05455	0.0338009920417143	0.0338009920417143	0.280865224908855	0.316126781833346	10	P05455	SSB	Lupus La protein	LA_HUMAN	50	2.37056788791559	1.02370567887916	Stable
TMG / DMSO	P30040	P30040	0.033766949480271	0.033766949480271	0.437949974490933	0.389058925950598	10	P30040	ERP29	Endoplasmic reticulum resident protein 29	ERP29_HUMAN	22	2.36815232874856	1.02368152328749	Stable
TMG / DMSO	Q2PZI1	Q2PZI1	0.0337607047653256	0.0337607047653256	0.685318997517178	0.486131245025745	10	Q2PZI1	DPY19L1	Probable C-mannosyltransferase DPY19L1	D19L1_HUMAN	21	2.36770922848888	1.02367709228489	Stable
TMG / DMSO	Q03135	Q03135	0.0337605904448005	0.0337605904448005	0.383776445620314	0.363640095720449	10	Q03135	CAV1	Caveolin-1	CAV1_HUMAN	13	2.36770111677471	1.02367701116775	Stable
TMG / DMSO	Q15269	Q15269	0.0336514561246269	0.0336514561246269	0.768404092958821	0.516504918797795	10	Q15269	PWP2	Periodic tryptophan protein 2 homolog	PWP2_HUMAN	34	2.35995768756048	1.0235995768756	Stable
TMG / DMSO	P21266	P21266	0.0336377114587375	0.0336377114587375	0.482152611412191	0.408079644099007	10	P21266	GSTM3	Glutathione S-transferase Mu 3	GSTM3_HUMAN	21	2.35898250106772	1.02358982501068	Stable
TMG / DMSO	P12081	P12081	0.0336170561688373	0.0336170561688373	0.413844284968659	0.378199486308894	10	P12081	HARS1	Histidine--tRNA ligase, cytoplasmic	HARS1_HUMAN	45	2.35751702204232	1.02357517022042	Stable
TMG / DMSO	Q9NQR4	Q9NQR4	0.0335622600317002	0.0335622600317002	0.325391024734736	0.337800242416596	10	Q9NQR4	NIT2	Omega-amidase NIT2	NIT2_HUMAN	28	2.35362937436483	1.02353629374365	Stable
TMG / DMSO	Q14596	Q14596	0.0334108064407216	0.0334108064407216	0.629631608088191	0.466198615908745	10	Q14596	NBR1	Next to BRCA1 gene 1 protein	NBR1_HUMAN	6	2.34288489225345	1.02342884892253	Stable
TMG / DMSO	Q9P015	Q9P015	0.033408499134821	0.033408499134821	0.625480852051886	0.464726788433265	10	Q9P015	MRPL15	39S ribosomal protein L15, mitochondrial	RM15_HUMAN	24	2.34272121514452	1.02342721215145	Stable
TMG / DMSO	Q8TDM6	Q8TDM6	0.033387587290983	0.033387587290983	0.364556729672114	0.355502854463307	10	Q8TDM6	DLG5	Disks large homolog 5	DLG5_HUMAN	39	2.34123776962587	1.02341237769626	Stable
TMG / DMSO	P13073	P13073	0.0333230901988321	0.0333230901988321	0.204351029583515	0.276016118988421	10	P13073	COX4I1	Cytochrome c oxidase subunit 4 isoform 1, mitochondrial	COX41_HUMAN	19	2.33666260681409	1.02336662606814	Stable
TMG / DMSO	P55145	P55145	0.0332455191276615	0.0332455191276615	0.338573333703173	0.343265916061046	10	P55145	MANF	Mesencephalic astrocyte-derived neurotrophic factor	MANF_HUMAN	16	2.33116029974183	1.02331160299742	Stable
TMG / DMSO	Q38SD2	Q38SD2	0.033031744544016	0.033031744544016	0.785683994915279	0.521933631384194	10	Q38SD2	LRRK1	Leucine-rich repeat serine/threonine-protein kinase 1	LRRK1_HUMAN	5	2.31599827318798	1.02315998273188	Stable
TMG / DMSO	Q9NVH1	Q9NVH1	0.0329962434722215	0.0329962434722215	0.589605558367866	0.449678884272449	10	Q9NVH1	DNAJC11	DnaJ homolog subfamily C member 11	DJC11_HUMAN	30	2.3134805665302	1.0231348056653	Stable
TMG / DMSO	Q12959	Q12959	0.0329519943581236	0.0329519943581236	0.791705172064152	0.523971211786352	10	Q12959	DLG1	Disks large homolog 1	DLG1_HUMAN	37	2.3103425426795	1.02310342542679	Stable
TMG / DMSO	P33316	P33316	0.032841755212203	0.032841755212203	0.768048192310288	0.516496616884665	10	P33316	DUT	Deoxyuridine 5'-triphosphate nucleotidohydrolase, mitochondrial	DUT_HUMAN	18	2.3025251082516	1.02302525108252	Stable
TMG / DMSO	Q9UG63	Q9UG63	0.032836601148872	0.032836601148872	0.370474976947601	0.358670334939937	10	Q9UG63	ABCF2	ATP-binding cassette sub-family F member 2	ABCF2_HUMAN	39	2.30215963063052	1.02302159630631	Stable
TMG / DMSO	P36543	P36543	0.0327795931933137	0.0327795931933137	0.875605500283233	0.552048070604059	10	P36543	ATP6V1E1	V-type proton ATPase subunit E 1	VATE1_HUMAN	20	2.29811725051567	1.02298117250516	Stable
TMG / DMSO	Q9Y6M7	Q9Y6M7	0.0326406077979684	0.0326406077979684	0.20147434288483	0.274596657633697	10	Q9Y6M7	SLC4A7	Sodium bicarbonate cotransporter 3	S4A7_HUMAN	41	2.2882625972253	1.02288262597225	Stable
TMG / DMSO	P15144	P15144	0.032400620478383	0.032400620478383	0.57762547069067	0.445112697793655	10	P15144	ANPEP	Aminopeptidase N	AMPN_HUMAN	64	2.27124871441888	1.02271248714419	Stable
TMG / DMSO	Q9BYG3	Q9BYG3	0.0323163723641103	0.0323163723641103	0.294510601828411	0.322610302367029	10	Q9BYG3	NIFK	MKI67 FHA domain-interacting nucleolar phosphoprotein	MK67I_HUMAN	19	2.26527662188851	1.02265276621889	Stable
TMG / DMSO	P22033	P22033	0.0322979879715528	0.0322979879715528	0.612819835591718	0.459633977174888	10	P22033	MMUT	Methylmalonyl-CoA mutase, mitochondrial	MUTA_HUMAN	36	2.2639734545814	1.02263973454581	Stable
TMG / DMSO	O95759	O95759	0.0322684718212381	0.0322684718212381	0.928032262361575	0.567508401556071	10	O95759	TBC1D8	TBC1 domain family member 8	TBCD8_HUMAN	29	2.26188125363127	1.02261881253631	Stable
TMG / DMSO	Q9Y399	Q9Y399	0.0322517500939094	0.0322517500939094	0.642334977109891	0.471484531758554	10	Q9Y399	MRPS2	28S ribosomal protein S2, mitochondrial	RT02_HUMAN	19	2.26069598208318	1.02260695982083	Stable
TMG / DMSO	O95786	O95786	0.0320960409694257	0.0320960409694257	0.633240655461531	0.467547346987797	10	O95786	DDX58	Antiviral innate immune response receptor RIG-I	DDX58_HUMAN	37	2.24965964817698	1.02249659648177	Stable
TMG / DMSO	P07384	P07384	0.0319158898832315	0.0319158898832315	0.820727134390578	0.533504125768895	10	P07384	CAPN1	Calpain-1 catalytic subunit	CAN1_HUMAN	59	2.23689240583793	1.02236892405838	Stable
TMG / DMSO	P57088	P57088	0.0319126852748247	0.0319126852748247	0.258556203516152	0.304753192507332	10	P57088	TMEM33	Transmembrane protein 33	TMM33_HUMAN	11	2.23666531083051	1.02236665310831	Stable
TMG / DMSO	Q9C0E8	Q9C0E8	0.031823868942839	0.031823868942839	0.445871921934239	0.392655609314295	10	Q9C0E8	LNPK	Endoplasmic reticulum junction formation protein lunapark	LNP_HUMAN	18	2.23037153019643	1.02230371530196	Stable
TMG / DMSO	Q9BSJ8	Q9BSJ8	0.0317834620819502	0.0317834620819502	0.300855346639463	0.325760293759303	10	Q9BSJ8	ESYT1	Extended synaptotagmin-1	ESYT1_HUMAN	67	2.22750831209637	1.02227508312096	Stable
TMG / DMSO	Q00839	Q00839	0.0317775414978414	0.0317775414978414	0.759162720148916	0.513448333267665	10	Q00839	HNRNPU	Heterogeneous nuclear ribonucleoprotein U	HNRPU_HUMAN	72	2.22708878800977	1.0222708878801	Stable
TMG / DMSO	P28340	P28340	0.0317696288545161	0.0317696288545161	0.709936280997284	0.4949961109073	10	P28340	POLD1	DNA polymerase delta catalytic subunit	DPOD1_HUMAN	62	2.22652811215616	1.02226528112156	Stable
TMG / DMSO	O00425	O00425	0.0317475089741681	0.0317475089741681	0.0889781345093283	0.206916295789764	10	O00425	IGF2BP3	Insulin-like growth factor 2 mRNA-binding protein 3	IF2B3_HUMAN	29	2.22496075303229	1.02224960753032	Stable
TMG / DMSO	Q15386	Q15386	0.0317219127845832	0.0317219127845832	0.427142658666425	0.384695751571546	10	Q15386	UBE3C	Ubiquitin-protein ligase E3C	UBE3C_HUMAN	45	2.22314710136633	1.02223147101366	Stable
TMG / DMSO	P30043	P30043	0.0317110989796644	0.0317110989796644	0.877786163494896	0.553017233174709	10	P30043	BLVRB	Flavin reductase (NADPH)	BLVRB_HUMAN	17	2.22238088466997	1.0222238088467	Stable
TMG / DMSO	Q5TA50	Q5TA50	0.0316890993603938	0.0316890993603938	0.373798974780846	0.360149684862519	10	Q5TA50	CPTP	Ceramide-1-phosphate transfer protein	CPTP_HUMAN	8	2.22082211011929	1.02220822110119	Stable
TMG / DMSO	P42765	P42765	0.0315590155817834	0.0315590155817834	0.719150210009637	0.498194454769462	10	P42765	ACAA2	3-ketoacyl-CoA thiolase, mitochondrial	THIM_HUMAN	41	2.21160555988169	1.02211605559882	Stable
TMG / DMSO	Q14692	Q14692	0.0314383120010646	0.0314383120010646	0.615993410772291	0.460922432737077	10	Q14692	BMS1	Ribosome biogenesis protein BMS1 homolog	BMS1_HUMAN	45	2.20305434819501	1.02203054348195	Stable
TMG / DMSO	Q03001	Q03001	0.0313481829927199	0.0313481829927199	0.242855878354226	0.296620929045788	10	Q03001	DST	Dystonin	DYST_HUMAN	300	2.19666965014664	1.02196669650147	Stable
TMG / DMSO	Q29RF7	Q29RF7	0.0313159399770058	0.0313159399770058	0.676531972870241	0.48378483476488	10	Q29RF7	PDS5A	Sister chromatid cohesion protein PDS5 homolog A	PDS5A_HUMAN	71	2.19438566641434	1.02194385666414	Stable
TMG / DMSO	O15066	O15066	0.0312511682823449	0.0312511682823449	0.658130836309859	0.477429299697127	10	O15066	KIF3B	Kinesin-like protein KIF3B	KIF3B_HUMAN	29	2.18979761781926	1.02189797617819	Stable
TMG / DMSO	Q56VL3	Q56VL3	0.0311870045431405	0.0311870045431405	0.143890104021847	0.240182996233301	10	Q56VL3	OCIAD2	OCIA domain-containing protein 2	OCAD2_HUMAN	13	2.18525283632927	1.02185252836329	Stable
TMG / DMSO	P84077	P84077	0.0311577683807877	0.0311577683807877	0.410973828864622	0.376663399520044	10	P84077	ARF1	ADP-ribosylation factor 1	ARF1_HUMAN	21	2.18318207689177	1.02183182076892	Stable
TMG / DMSO	Q96DI7	Q96DI7	0.0311412593383736	0.0311412593383736	0.911438018095046	0.563195979694085	10	Q96DI7	SNRNP40	U5 small nuclear ribonucleoprotein 40 kDa protein	SNR40_HUMAN	24	2.18201278138086	1.02182012781381	Stable
TMG / DMSO	O75165	O75165	0.0311059541348449	0.0311059541348449	0.127928346961183	0.231463739945406	10	O75165	DNAJC13	DnaJ homolog subfamily C member 13	DJC13_HUMAN	99	2.17951224418151	1.02179512244182	Stable
TMG / DMSO	P50851	P50851	0.0310754102035944	0.0310754102035944	0.318655239464576	0.334881360478252	10	P50851	LRBA	Lipopolysaccharide-responsive and beige-like anchor protein	LRBA_HUMAN	94	2.17734897968602	1.02177348979686	Stable
TMG / DMSO	Q9NR50	Q9NR50	0.0310746096783217	0.0310746096783217	0.529100159564815	0.427486779471115	10	Q9NR50	EIF2B3	Translation initiation factor eIF-2B subunit gamma	EI2BG_HUMAN	36	2.17729228334678	1.02177292283347	Stable
TMG / DMSO	Q9UKM7	Q9UKM7	0.0309935339342662	0.0309935339342662	0.816259388000593	0.531567057611125	10	Q9UKM7	MAN1B1	Endoplasmic reticulum mannosyl-oligosaccharide 1,2-alpha-mannosidase	MA1B1_HUMAN	23	2.17155034413268	1.02171550344133	Stable
TMG / DMSO	P35241	P35241	0.0309761517489042	0.0309761517489042	0.0716557648985977	0.191806675720559	10	P35241	RDX	Radixin	RADI_HUMAN	64	2.17032	1.02170319346536	Stable
TMG / DMSO	Q14573	Q14573	0.0308888283364682	0.0308888283364682	0.215537975602308	0.281335747716095	10	Q14573	ITPR3	Inositol 1,4,5-trisphosphate receptor type 3	ITPR3_HUMAN	108	2.1641353709372	1.02164135370937	Stable
TMG / DMSO	Q9UP83	Q9UP83	0.0308637545363069	0.0308637545363069	0.320431760367802	0.33578078215863	10	Q9UP83	COG5	Conserved oligomeric Golgi complex subunit 5	COG5_HUMAN	32	2.16235979066486	1.02162359790665	Stable
TMG / DMSO	O75937	O75937	0.0307152213901199	0.0307152213901199	0.614132853947591	0.460295031187808	10	O75937	DNAJC8	DnaJ homolog subfamily C member 8	DNJC8_HUMAN	26	2.15184217247759	1.02151842172478	Stable
TMG / DMSO	P50416	P50416	0.0307079562569356	0.0307079562569356	0.375006048916379	0.360561993012775	10	P50416	CPT1A	Carnitine O-palmitoyltransferase 1, liver isoform	CPT1A_HUMAN	40	2.15132775685356	1.02151327756854	Stable
TMG / DMSO	Q9NX63	Q9NX63	0.0306103922204421	0.0306103922204421	0.623358078944616	0.463894384330877	10	Q9NX63	CHCHD3	MICOS complex subunit MIC19	MIC19_HUMAN	20	2.14441988055072	1.02144419880551	Stable
TMG / DMSO	O43242	O43242	0.0304857477205853	0.0304857477205853	0.984557872467436	0.583899140421813	10	O43242	PSMD3	26S proteasome non-ATPase regulatory subunit 3	PSMD3_HUMAN	46	2.13559529199097	1.02135595291991	Stable
TMG / DMSO	Q8IYD1	Q8IYD1	0.0304426705505146	0.0304426705505146	0.288277701882576	0.319839751020759	10	Q8IYD1	GSPT2	Eukaryotic peptide chain release factor GTP-binding subunit ERF3B	ERF3B_HUMAN	24	2.13254568926862	1.02132545689269	Stable
TMG / DMSO	Q9H2M9	Q9H2M9	0.0304054551771268	0.0304054551771268	0.213453415126284	0.280089918836448	10	Q9H2M9	RAB3GAP2	Rab3 GTPase-activating protein non-catalytic subunit	RBGPR_HUMAN	63	2.12991113955987	1.0212991113956	Stable
TMG / DMSO	P53621	P53621	0.0303186096288645	0.0303186096288645	0.11649612620061	0.225422989290782	10	P53621	COPA	Coatomer subunit alpha	COPA_HUMAN	96	2.12376343618355	1.02123763436184	Stable
TMG / DMSO	Q7L576	Q7L576	0.0303064021407323	0.0303064021407323	0.23487609516776	0.292670792984516	10	Q7L576	CYFIP1	Cytoplasmic FMR1-interacting protein 1	CYFP1_HUMAN	68	2.12289931083451	1.02122899310835	Stable
TMG / DMSO	P48147	P48147	0.0301463485235501	0.0301463485235501	0.291139720097331	0.321262968679203	10	P48147	PREP	Prolyl endopeptidase	PPCE_HUMAN	54	2.11157035195448	1.02111570351954	Stable
TMG / DMSO	O43292	O43292	0.0299630782461777	0.0299630782461777	0.918738534082404	0.565319732130484	10	O43292	GPAA1	Glycosylphosphatidylinositol anchor attachment 1 protein	GPAA1_HUMAN	12	2.09859960852643	1.02098599608526	Stable
TMG / DMSO	Q32MZ4	Q32MZ4	0.0298284080048367	0.0298284080048367	0.15305573470944	0.245738804380035	10	Q32MZ4	LRRFIP1	Leucine-rich repeat flightless-interacting protein 1	LRRF1_HUMAN	50	2.08906952701855	1.02089069527019	Stable
TMG / DMSO	Q9H0U3	Q9H0U3	0.0297683359388017	0.0297683359388017	0.76710819225853	0.516152878271705	10	Q9H0U3	MAGT1	Magnesium transporter protein 1	MAGT1_HUMAN	9	2.08481875088435	1.02084818750884	Stable
[truncated: 8,304 more rows]

## Sheet: Table S2
Comparison (group1/group2)	Group	ProteinGroups	PTM.ModificationTitle	AVG Log2 Ratio	Absolute AVG Log2 Ratio	Pvalue	Qvalue	# of Ratios	UniProtIds	Genes	ProteinDescriptions	ProteinNames	# Unique Total Peptides	% Change	Ratio
[truncated: 17,876 more rows]

[truncated: 5 more sheets: Table S3, Table S4, Tabel S5, Table S6, Table S7]
